# Supplementary material for: 1-Bromo­acetyl-2,6-bis­(4-methoxy­phen­yl)-3,5-dimethyl­piperidin-4-one
Source: Acta Crystallogr Sect E Struct Rep Online. 2008 Sep 27;64(Pt 10):o2009–10. doi: 10.1107/S1600536808030213 (PMC2959452; doi:10.1107/S1600536808030213)
Supplement: Supplementary file 1 [file e-64-o2009-sup1.cif]

##############################################################################
###                                                                        ###
###        Electronic paper (Acta Crystallographica Section E)             ###
###                                                                        ###
##############################################################################
#                                                                            #
# This CIF contains the data in a paper accepted for publication in Acta     #
# Crystallographica Section E. It conforms to the requirements of Notes      #
# for Authors for Section E, and has been peer reviewed under the auspices   #
# of the IUCr Commission on Journals.                                        #
#                                                                            #
# Full details of the Crystallographic Information File format               #
# are given in the paper "The Crystallographic Information File (CIF):       #
# a New Standard Archive File for Crystallography" by S. R. Hall, F. H.      #
# Allen and I. D. Brown [Acta Cryst. (1991), A47, 655-685].                  #
#                                                                            #
# The current version of the core CIF dictionary is obtainable from          #
# ftp://ftp.iucr.org/pub/cif_core.dic. The current version number is 2.4.    #
#                                                                            #
# Software is freely available for graphical display of the structure(s) in  #
# this CIF.  For information consult the CIF home page http://www.iucr.org/  #
# cif/home.html                                                              #
#                                                                            #
# This file may be used for bona fide research purposes within the           #
# scientific community so long as proper attribution is given to the journal # 
# article from which it was obtained.                                        #
#                                                                            #
##############################################################################
                                             
data_I
_audit_creation_method     SHELXL-97
_chemical_name_systematic
;
1-Bromoacetyl-2,6-bis(4-methoxyphenyl)-3,5-dimethylpiperidin-4-one
;
_chemical_name_common     ?
_chemical_formula_moiety     'C23 H26 Br N O4'
_chemical_formula_sum     'C23 H26 Br N O4'
_chemical_formula_iupac     'C23 H26 Br N O4'
_chemical_formula_weight     460.36
_chemical_melting_point     ?
_symmetry_cell_setting     Monoclinic
_symmetry_space_group_name_H-M     'C c'
_symmetry_space_group_name_Hall     'C -2yc'
loop_
    _symmetry_equiv_pos_as_xyz
    'x, y, z'
    'x, -y, z+1/2'
    'x+1/2, y+1/2, z'
    'x+1/2, -y+1/2, z+1/2'
_cell_length_a     12.9487(9)
_cell_length_b     25.2882(18)
_cell_length_c     8.9701(6)
_cell_angle_alpha     90.00
_cell_angle_beta     132.9300(10)
_cell_angle_gamma     90.00
_cell_volume     2150.6(3)
_cell_formula_units_Z     4
_cell_measurement_reflns_used     5872
_cell_measurement_theta_min     1.61
_cell_measurement_theta_max     31.20
_cell_measurement_temperature     293(2)
_exptl_crystal_description     Prism
_exptl_crystal_colour     colourless
_exptl_crystal_size_max     0.30
_exptl_crystal_size_mid     0.20
_exptl_crystal_size_min     0.16
_exptl_crystal_density_diffrn     1.422
_exptl_crystal_density_meas     ?
_exptl_crystal_density_method     'not measured'
_exptl_crystal_F_000     952
_exptl_absorpt_coefficient_mu     1.940
_exptl_absorpt_correction_type     'multi-scan'
_exptl_absorpt_process_details     '(SADABS; Bruker, 1999)'
_exptl_absorpt_correction_T_min     0.5937
_exptl_absorpt_correction_T_max     0.7466
_exptl_special_details
;
;
_diffrn_ambient_temperature     293(2)
_diffrn_radiation_type     MoK\a
_diffrn_radiation_wavelength     0.71073
_diffrn_radiation_source     'fine-focus sealed tube'
_diffrn_radiation_monochromator     graphite
_diffrn_measurement_device_type     'Bruker Kappa APEXII CCD'
_diffrn_measurement_method     '\w and \f'
_diffrn_detector_area_resol_mean     ?
_diffrn_reflns_number     13660
_diffrn_reflns_av_R_equivalents     0.0230
_diffrn_reflns_av_sigmaI/netI     0.0471
_diffrn_reflns_theta_min     1.61
_diffrn_reflns_theta_max     31.20
_diffrn_reflns_theta_full     31.20
_diffrn_measured_fraction_theta_max     0.997
_diffrn_measured_fraction_theta_full     0.997
_diffrn_reflns_limit_h_min     -11
_diffrn_reflns_limit_h_max     18
_diffrn_reflns_limit_k_min     -36
_diffrn_reflns_limit_k_max     34
_diffrn_reflns_limit_l_min     -13
_diffrn_reflns_limit_l_max     6
_diffrn_standards_number     ?
_diffrn_standards_interval_count     ?
_diffrn_standards_interval_time     ?
_diffrn_standards_decay_%     0
_refine_special_details
;
Refinement of <i>F</i>^2^ against ALL reflections. The weighted <i>R</i>-factor
<i>wR</i> and goodness of fit <i>S</i> are based on <i>F</i>^2^, conventional
<i>R</i>-factors <i>R</i> are based on <i>F</i>, with <i>F</i> set to zero for
negative <i>F</i>^2^. The threshold expression of <i>F</i>^2^ >
\s(<i>F</i>^2^) is used only for calculating <i>R</i>-factors(gt) <i>etc</i>.
and is not relevant to the choice of reflections for refinement.
<i>R</i>-factors based on <i>F</i>^2^ are statistically about twice as large
as those based on <i>F</i>, and <i>R</i>- factors based on ALL data will be
even larger.
;
_reflns_number_total     5139
_reflns_number_gt     3748
_reflns_threshold_expression     I>2\s(I)
_refine_ls_structure_factor_coef     Fsqd
_refine_ls_matrix_type     full
_refine_ls_R_factor_all     0.0552
_refine_ls_R_factor_gt     0.0329
_refine_ls_wR_factor_gt     0.0814
_refine_ls_wR_factor_ref     0.0978
_refine_ls_goodness_of_fit_ref     1.024
_refine_ls_restrained_S_all     1.024
_refine_ls_number_reflns     5139
_refine_ls_number_parameters     266
_refine_ls_number_restraints     2
_refine_ls_hydrogen_treatment     constr
_refine_ls_weighting_scheme     calc
_refine_ls_weighting_details
                 'calc w=1/[\s^2^(Fo^2^)+(0.0517P)^2^] where P=(Fo^2^+2Fc^2^)/3'
_atom_sites_solution_hydrogens     geom
_atom_sites_solution_primary     direct
_atom_sites_solution_secondary     difmap
_refine_ls_shift/su_max     0.001
_refine_ls_shift/su_mean     0.000
_refine_diff_density_max     0.423
_refine_diff_density_min     -0.224
_refine_ls_extinction_method     none
_refine_ls_extinction_coef     ?
_refine_ls_abs_structure_details     'Flack (1983), 1651 Friedel pairs'
_refine_ls_abs_structure_Flack     0.004(7)
loop_
    _atom_type_symbol
    _atom_type_description
    _atom_type_scat_dispersion_real
    _atom_type_scat_dispersion_imag
    _atom_type_scat_source
    'C' 'C' 0.0033 0.0016
                         'International Tables Vol C Tables 4.2.6.8 and 6.1.1.4'
    'H' 'H' 0.0000 0.0000
                         'International Tables Vol C Tables 4.2.6.8 and 6.1.1.4'
    'Br' 'Br' -0.2901 2.4595
                         'International Tables Vol C Tables 4.2.6.8 and 6.1.1.4'
    'N' 'N' 0.0061 0.0033
                         'International Tables Vol C Tables 4.2.6.8 and 6.1.1.4'
    'O' 'O' 0.0106 0.0060
                         'International Tables Vol C Tables 4.2.6.8 and 6.1.1.4'
_computing_data_collection     'APEX2 (Bruker, 2004)'
_computing_cell_refinement     'APEX2 (Bruker, 2004)'
_computing_data_reduction     'SAINT (Bruker, 2004)'
_computing_structure_solution     'SIR92 (Altomare <i>et al.</i>,  1993)'
_computing_structure_refinement     'SHELXL97 (Sheldrick, 2008)'
_computing_molecular_graphics     'PLATON (Spek, 2003)'
_computing_publication_material     'SHELXL97 (Sheldrick, 2008)'
loop_
    _atom_site_type_symbol
    _atom_site_label
    _atom_site_fract_x
    _atom_site_fract_y
    _atom_site_fract_z
    _atom_site_U_iso_or_equiv
    _atom_site_adp_type
    _atom_site_calc_flag
    _atom_site_refinement_flags
    _atom_site_occupancy
    _atom_site_disorder_assembly
    _atom_site_disorder_group
    Br Br1 0.66353(4) 0.384464(14) 1.04369(5) 0.06848(12) Uani d . 1 . .
    O O1 0.5273(2) 0.48401(7) 0.6690(3) 0.0532(5) Uani d . 1 . .
    O O2 0.6012(3) 0.29025(9) 0.3780(5) 0.0771(8) Uani d . 1 . .
    O O3 -0.0290(3) 0.45775(10) -0.4164(4) 0.0731(7) Uani d . 1 . .
    O O4 -0.0766(2) 0.31531(9) 0.3554(3) 0.0559(5) Uani d . 1 . .
    N N1 0.4607(2) 0.40235(8) 0.5255(3) 0.0345(4) Uani d . 1 . .
    C C1 0.4291(3) 0.34626(9) 0.5282(4) 0.0364(5) Uani d . 1 . .
    H H1 0.5069 0.3326 0.6654 0.044 Uiso calc R 1 . .
    C C2 0.4229(3) 0.31286(10) 0.3780(4) 0.0416(5) Uani d . 1 . .
    H H2 0.3356 0.3223 0.2401 0.050 Uiso calc R 1 . .
    C C3 0.5436(3) 0.32436(11) 0.3917(4) 0.0461(6) Uani d . 1 . .
    C C4 0.5906(4) 0.38105(11) 0.4261(6) 0.0446(7) Uani d . 1 . .
    H H4 0.6004 0.3901 0.3300 0.054 Uiso calc R 1 . .
    C C5 0.4839(3) 0.41869(9) 0.3917(4) 0.0381(5) Uani d . 1 . .
    H H5 0.5306 0.4532 0.4424 0.046 Uiso calc R 1 . .
    C C6 0.3462(3) 0.42782(9) 0.1749(4) 0.0393(5) Uani d . 1 . .
    C C7 0.3089(3) 0.40271(11) 0.0059(4) 0.0486(6) Uani d . 1 . .
    H H7 0.3699 0.3780 0.0241 0.058 Uiso calc R 1 . .
    C C8 0.1835(4) 0.41381(12) -0.1874(5) 0.0561(7) Uani d . 1 . .
    H H8 0.1600 0.3961 -0.2979 0.067 Uiso calc R 1 . .
    C C9 0.0921(3) 0.45079(11) -0.2196(4) 0.0513(7) Uani d . 1 . .
    C C10 0.1278(3) 0.47738(12) -0.0556(5) 0.0516(7) Uani d . 1 . .
    H H10 0.0682 0.5031 -0.0752 0.062 Uiso calc R 1 . .
    C C11 0.2541(3) 0.46518(10) 0.1394(4) 0.0455(6) Uani d . 1 . .
    H H11 0.2772 0.4828 0.2497 0.055 Uiso calc R 1 . .
    C C12 0.2944(3) 0.33861(9) 0.4838(4) 0.0364(5) Uani d . 1 . .
    C C13 0.1691(3) 0.36284(11) 0.3213(4) 0.0432(6) Uani d . 1 . .
    H H13 0.1668 0.3853 0.2371 0.052 Uiso calc R 1 . .
    C C14 0.0474(3) 0.35416(10) 0.2822(4) 0.0447(6) Uani d . 1 . .
    H H14 -0.0360 0.3709 0.1725 0.054 Uiso calc R 1 . .
    C C15 0.0489(3) 0.32085(10) 0.4052(4) 0.0408(5) Uani d . 1 . .
    C C16 0.1720(4) 0.29517(10) 0.5642(5) 0.0492(6) Uani d . 1 . .
    H H16 0.1732 0.2717 0.6453 0.059 Uiso calc R 1 . .
    C C17 0.2921(3) 0.30430(11) 0.6021(5) 0.0488(6) Uani d . 1 . .
    H H17 0.3747 0.2870 0.7105 0.059 Uiso calc R 1 . .
    C C18 0.4147(5) 0.25375(12) 0.4064(7) 0.0680(9) Uani d . 1 . .
    H H18A 0.4945 0.2439 0.5445 0.102 Uiso calc R 1 . .
    H H18B 0.4151 0.2337 0.3159 0.102 Uiso calc R 1 . .
    H H18C 0.3294 0.2466 0.3765 0.102 Uiso calc R 1 . .
    C C19 0.7355(4) 0.38566(13) 0.6430(7) 0.0598(10) Uani d . 1 . .
    H H19A 0.7995 0.3610 0.6607 0.090 Uiso calc R 1 . .
    H H19B 0.7269 0.3779 0.7389 0.090 Uiso calc R 1 . .
    H H19C 0.7708 0.4210 0.6653 0.090 Uiso calc R 1 . .
    C C20 -0.1223(5) 0.49859(18) -0.4644(7) 0.0873(12) Uani d . 1 . .
    H H20A -0.0771 0.5322 -0.4334 0.131 Uiso calc R 1 . .
    H H20B -0.1470 0.4941 -0.3857 0.131 Uiso calc R 1 . .
    H H20C -0.2060 0.4971 -0.6068 0.131 Uiso calc R 1 . .
    C C21 -0.0739(4) 0.29285(15) 0.5013(6) 0.0656(9) Uani d . 1 . .
    H H21A -0.0047 0.3107 0.6291 0.098 Uiso calc R 1 . .
    H H21B -0.0501 0.2560 0.5174 0.098 Uiso calc R 1 . .
    H H21C -0.1650 0.2965 0.4571 0.098 Uiso calc R 1 . .
    C C22 0.4945(3) 0.43860(10) 0.6661(4) 0.0384(5) Uani d . 1 . .
    C C23 0.4904(3) 0.42170(11) 0.8232(4) 0.0434(6) Uani d . 1 . .
    H H23A 0.4100 0.3987 0.7608 0.052 Uiso calc R 1 . .
    H H23B 0.4802 0.4525 0.8766 0.052 Uiso calc R 1 . .
loop_
    _atom_site_aniso_label
    _atom_site_aniso_U_11
    _atom_site_aniso_U_22
    _atom_site_aniso_U_33
    _atom_site_aniso_U_12
    _atom_site_aniso_U_13
    _atom_site_aniso_U_23
    Br1 0.05974(18) 0.0974(3) 0.04260(14) 0.01855(19) 0.03263(13) 0.01594(17)
    O1 0.0652(13) 0.0408(10) 0.0590(12) -0.0060(9) 0.0444(11) -0.0084(9)
    O2 0.0764(17) 0.0581(13) 0.123(2) -0.0063(11) 0.0782(18) -0.0271(13)
    O3 0.0637(15) 0.0801(15) 0.0478(12) 0.0042(12) 0.0271(12) 0.0110(11)
    O4 0.0489(12) 0.0669(13) 0.0613(12) -0.0003(9) 0.0412(11) 0.0063(10)
    N1 0.0395(11) 0.0334(9) 0.0376(10) -0.0026(8) 0.0290(9) -0.0018(8)
    C1 0.0388(12) 0.0350(12) 0.0381(12) 0.0030(10) 0.0272(11) 0.0031(9)
    C2 0.0473(14) 0.0346(12) 0.0520(14) -0.0020(10) 0.0374(13) -0.0035(11)
    C3 0.0457(15) 0.0475(15) 0.0512(14) 0.0007(12) 0.0354(13) -0.0075(12)
    C4 0.0461(19) 0.0498(16) 0.0493(19) -0.0023(11) 0.0370(17) -0.0005(12)
    C5 0.0482(15) 0.0341(12) 0.0449(13) -0.0028(10) 0.0369(13) -0.0007(10)
    C6 0.0513(15) 0.0337(12) 0.0431(12) -0.0033(10) 0.0362(12) 0.0015(9)
    C7 0.0624(18) 0.0442(13) 0.0469(15) 0.0056(12) 0.0402(15) 0.0020(11)
    C8 0.073(2) 0.0501(16) 0.0428(14) 0.0030(15) 0.0384(16) 0.0000(12)
    C9 0.0532(17) 0.0517(16) 0.0436(14) -0.0031(13) 0.0308(14) 0.0089(12)
    C10 0.0560(18) 0.0474(15) 0.0543(16) 0.0074(13) 0.0387(15) 0.0074(12)
    C11 0.0581(17) 0.0417(14) 0.0470(14) 0.0004(12) 0.0399(14) 0.0006(11)
    C12 0.0423(14) 0.0329(11) 0.0405(12) -0.0008(10) 0.0307(11) 0.0005(9)
    C13 0.0485(15) 0.0404(13) 0.0439(13) -0.0005(11) 0.0327(13) 0.0079(11)
    C14 0.0392(14) 0.0450(16) 0.0425(13) 0.0041(11) 0.0250(12) 0.0089(11)
    C15 0.0422(14) 0.0377(13) 0.0486(14) -0.0060(11) 0.0333(13) -0.0068(11)
    C16 0.0549(16) 0.0480(14) 0.0563(17) 0.0030(14) 0.0424(15) 0.0127(13)
    C17 0.0492(16) 0.0482(15) 0.0551(16) 0.0106(12) 0.0379(15) 0.0188(13)
    C18 0.099(3) 0.0367(15) 0.105(3) -0.0042(15) 0.084(3) -0.0081(16)
    C19 0.043(2) 0.060(2) 0.068(3) -0.0046(13) 0.035(2) -0.0127(15)
    C20 0.076(3) 0.091(3) 0.078(3) 0.021(2) 0.046(2) 0.030(2)
    C21 0.066(2) 0.087(2) 0.065(2) -0.0187(17) 0.0529(19) -0.0098(17)
    C22 0.0332(12) 0.0415(13) 0.0373(12) 0.0018(10) 0.0227(11) -0.0022(10)
    C23 0.0412(14) 0.0541(16) 0.0376(12) 0.0032(11) 0.0278(12) -0.0022(11)
_geom_special_details
;
All e.s.d.'s (except the e.s.d. in the dihedral angle between two l.s. planes)
are estimated using the full covariance matrix. The cell e.s.d.'s are taken
into account individually in the estimation of e.s.d.'s in distances, angles
and torsion angles; correlations between e.s.d.'s in cell parameters are only
used when they are defined by crystal symmetry. An approximate (isotropic)
treatment of cell e.s.d.'s is used for estimating e.s.d.'s involving l.s.
planes.
;
loop_
    _geom_bond_atom_site_label_1
    _geom_bond_atom_site_label_2
    _geom_bond_site_symmetry_2
    _geom_bond_distance
    _geom_bond_publ_flag
    Br1 C23 . 1.945(3) ?
    O1 C22 . 1.219(3) ?
    O2 C3 . 1.201(3) ?
    O3 C9 . 1.354(4) ?
    O3 C20 . 1.415(5) ?
    O4 C15 . 1.367(3) ?
    O4 C21 . 1.406(4) ?
    N1 C22 . 1.368(3) ?
    N1 C5 . 1.481(3) ?
    N1 C1 . 1.481(3) ?
    C1 C12 . 1.513(3) ?
    C1 C2 . 1.546(3) ?
    C1 H1 . 0.9800 ?
    C2 C3 . 1.509(4) ?
    C2 C18 . 1.532(4) ?
    C2 H2 . 0.98 ?
    C3 C4 . 1.505(4) ?
    C4 C5 . 1.526(4) ?
    C4 C19 . 1.532(4) ?
    C4 H4 . 0.98 ?
    C5 C6 . 1.514(4) ?
    C5 H5 . 0.98 ?
    C6 C11 . 1.378(4) ?
    C6 C7 . 1.392(4) ?
    C7 C8 . 1.374(4) ?
    C7 H7 . 0.93 ?
    C8 C9 . 1.375(5) ?
    C8 H8 . 0.93 ?
    C9 C10 . 1.380(4) ?
    C10 C11 . 1.390(4) ?
    C10 H10 . 0.93 ?
    C11 H11 . 0.93 ?
    C12 C13 . 1.382(4) ?
    C12 C17 . 1.387(4) ?
    C13 C14 . 1.379(4) ?
    C13 H13 . 0.93 ?
    C14 C15 . 1.377(4) ?
    C14 H14 . 0.93 ?
    C15 C16 . 1.378(4) ?
    C16 C17 . 1.366(5) ?
    C16 H16 . 0.93 ?
    C17 H17 . 0.93 ?
    C18 H18A . 0.96 ?
    C18 H18B . 0.96 ?
    C18 H18C . 0.96 ?
    C19 H19A . 0.96 ?
    C19 H19B . 0.96 ?
    C19 H19C . 0.96 ?
    C20 H20A . 0.96 ?
    C20 H20B . 0.96 ?
    C20 H20C . 0.96 ?
    C21 H21A . 0.96 ?
    C21 H21B . 0.96 ?
    C21 H21C . 0.96 ?
    C22 C23 . 1.507(4) ?
    C23 H23A . 0.97 ?
    C23 H23B . 0.97 ?
loop_
    _geom_angle_atom_site_label_1
    _geom_angle_atom_site_label_2
    _geom_angle_atom_site_label_3
    _geom_angle_site_symmetry_1
    _geom_angle_site_symmetry_3
    _geom_angle
    _geom_angle_publ_flag
    C9 O3 C20 . . 118.8(3) ?
    C15 O4 C21 . . 117.8(2) ?
    C22 N1 C5 . . 116.5(2) ?
    C22 N1 C1 . . 123.0(2) ?
    C5 N1 C1 . . 119.5(2) ?
    N1 C1 C12 . . 113.59(19) ?
    N1 C1 C2 . . 111.07(19) ?
    C12 C1 C2 . . 109.6(2) ?
    N1 C1 H1 . . 107.5 ?
    C12 C1 H1 . . 107.5 ?
    C2 C1 H1 . . 107.5 ?
    C3 C2 C18 . . 111.1(2) ?
    C3 C2 C1 . . 112.8(2) ?
    C18 C2 C1 . . 110.9(2) ?
    C3 C2 H2 . . 107.3 ?
    C18 C2 H2 . . 107.3 ?
    C1 C2 H2 . . 107.3 ?
    O2 C3 C4 . . 120.8(3) ?
    O2 C3 C2 . . 122.3(3) ?
    C4 C3 C2 . . 116.9(2) ?
    C3 C4 C5 . . 111.6(3) ?
    C3 C4 C19 . . 107.9(3) ?
    C5 C4 C19 . . 111.5(2) ?
    C3 C4 H4 . . 108.6 ?
    C5 C4 H4 . . 108.6 ?
    C19 C4 H4 . . 108.6 ?
    N1 C5 C6 . . 111.9(2) ?
    N1 C5 C4 . . 108.5(2) ?
    C6 C5 C4 . . 117.8(2) ?
    N1 C5 H5 . . 105.9 ?
    C6 C5 H5 . . 105.9 ?
    C4 C5 H5 . . 105.9 ?
    C11 C6 C7 . . 117.2(3) ?
    C11 C6 C5 . . 118.5(2) ?
    C7 C6 C5 . . 124.2(2) ?
    C8 C7 C6 . . 121.1(3) ?
    C8 C7 H7 . . 119.4 ?
    C6 C7 H7 . . 119.4 ?
    C7 C8 C9 . . 120.8(3) ?
    C7 C8 H8 . . 119.6 ?
    C9 C8 H8 . . 119.6 ?
    O3 C9 C8 . . 115.4(3) ?
    O3 C9 C10 . . 125.2(3) ?
    C8 C9 C10 . . 119.4(3) ?
    C9 C10 C11 . . 119.1(3) ?
    C9 C10 H10 . . 120.5 ?
    C11 C10 H10 . . 120.5 ?
    C6 C11 C10 . . 122.3(3) ?
    C6 C11 H11 . . 118.9 ?
    C10 C11 H11 . . 118.9 ?
    C13 C12 C17 . . 117.5(2) ?
    C13 C12 C1 . . 122.4(2) ?
    C17 C12 C1 . . 120.0(2) ?
    C14 C13 C12 . . 121.0(2) ?
    C14 C13 H13 . . 119.5 ?
    C12 C13 H13 . . 119.5 ?
    C15 C14 C13 . . 120.2(2) ?
    C15 C14 H14 . . 119.9 ?
    C13 C14 H14 . . 119.9 ?
    O4 C15 C14 . . 115.8(2) ?
    O4 C15 C16 . . 124.7(2) ?
    C14 C15 C16 . . 119.5(3) ?
    C17 C16 C15 . . 119.7(3) ?
    C17 C16 H16 . . 120.1 ?
    C15 C16 H16 . . 120.1 ?
    C16 C17 C12 . . 122.0(3) ?
    C16 C17 H17 . . 119.0 ?
    C12 C17 H17 . . 119.0 ?
    C2 C18 H18A . . 109.5 ?
    C2 C18 H18B . . 109.5 ?
    H18A C18 H18B . . 109.5 ?
    C2 C18 H18C . . 109.5 ?
    H18A C18 H18C . . 109.5 ?
    H18B C18 H18C . . 109.5 ?
    C4 C19 H19A . . 109.5 ?
    C4 C19 H19B . . 109.5 ?
    H19A C19 H19B . . 109.5 ?
    C4 C19 H19C . . 109.5 ?
    H19A C19 H19C . . 109.5 ?
    H19B C19 H19C . . 109.5 ?
    O3 C20 H20A . . 109.5 ?
    O3 C20 H20B . . 109.5 ?
    H20A C20 H20B . . 109.5 ?
    O3 C20 H20C . . 109.5 ?
    H20A C20 H20C . . 109.5 ?
    H20B C20 H20C . . 109.5 ?
    O4 C21 H21A . . 109.5 ?
    O4 C21 H21B . . 109.5 ?
    H21A C21 H21B . . 109.5 ?
    O4 C21 H21C . . 109.5 ?
    H21A C21 H21C . . 109.5 ?
    H21B C21 H21C . . 109.5 ?
    O1 C22 N1 . . 122.6(2) ?
    O1 C22 C23 . . 118.8(2) ?
    N1 C22 C23 . . 118.6(2) ?
    C22 C23 Br1 . . 109.78(17) ?
    C22 C23 H23A . . 109.7 ?
    Br1 C23 H23A . . 109.7 ?
    C22 C23 H23B . . 109.7 ?
    Br1 C23 H23B . . 109.7 ?
    H23A C23 H23B . . 108.2 ?
loop_
    _geom_torsion_atom_site_label_1
    _geom_torsion_atom_site_label_2
    _geom_torsion_atom_site_label_3
    _geom_torsion_atom_site_label_4
    _geom_torsion_site_symmetry_1
    _geom_torsion_site_symmetry_2
    _geom_torsion_site_symmetry_3
    _geom_torsion_site_symmetry_4
    _geom_torsion
    _geom_torsion_publ_flag
    C22 N1 C1 C12 . . . . 66.9(3) ?
    C5 N1 C1 C12 . . . . -125.1(2) ?
    C22 N1 C1 C2 . . . . -169.1(2) ?
    C5 N1 C1 C2 . . . . -1.1(3) ?
    N1 C1 C2 C3 . . . . 45.3(3) ?
    C12 C1 C2 C3 . . . . 171.6(2) ?
    N1 C1 C2 C18 . . . . 170.6(2) ?
    C12 C1 C2 C18 . . . . -63.1(3) ?
    C18 C2 C3 O2 . . . . 16.2(4) ?
    C1 C2 C3 O2 . . . . 141.4(3) ?
    C18 C2 C3 C4 . . . . -163.2(3) ?
    C1 C2 C3 C4 . . . . -38.0(3) ?
    O2 C3 C4 C5 . . . . 167.3(3) ?
    C2 C3 C4 C5 . . . . -13.3(4) ?
    O2 C3 C4 C19 . . . . -69.9(4) ?
    C2 C3 C4 C19 . . . . 109.5(3) ?
    C22 N1 C5 C6 . . . . -109.2(2) ?
    C1 N1 C5 C6 . . . . 82.0(3) ?
    C22 N1 C5 C4 . . . . 119.1(2) ?
    C1 N1 C5 C4 . . . . -49.7(3) ?
    C3 C4 C5 N1 . . . . 55.9(3) ?
    C19 C4 C5 N1 . . . . -64.8(3) ?
    C3 C4 C5 C6 . . . . -72.5(3) ?
    C19 C4 C5 C6 . . . . 166.8(2) ?
    N1 C5 C6 C11 . . . . 58.9(3) ?
    C4 C5 C6 C11 . . . . -174.3(2) ?
    N1 C5 C6 C7 . . . . -124.5(3) ?
    C4 C5 C6 C7 . . . . 2.3(4) ?
    C11 C6 C7 C8 . . . . -1.8(4) ?
    C5 C6 C7 C8 . . . . -178.4(3) ?
    C6 C7 C8 C9 . . . . 1.1(5) ?
    C20 O3 C9 C8 . . . . -174.0(3) ?
    C20 O3 C9 C10 . . . . 6.3(5) ?
    C7 C8 C9 O3 . . . . -179.1(3) ?
    C7 C8 C9 C10 . . . . 0.6(4) ?
    O3 C9 C10 C11 . . . . 178.2(3) ?
    C8 C9 C10 C11 . . . . -1.6(4) ?
    C7 C6 C11 C10 . . . . 0.8(4) ?
    C5 C6 C11 C10 . . . . 177.7(3) ?
    C9 C10 C11 C6 . . . . 0.9(4) ?
    N1 C1 C12 C13 . . . . 48.1(3) ?
    C2 C1 C12 C13 . . . . -76.8(3) ?
    N1 C1 C12 C17 . . . . -135.1(2) ?
    C2 C1 C12 C17 . . . . 100.1(3) ?
    C17 C12 C13 C14 . . . . 1.7(4) ?
    C1 C12 C13 C14 . . . . 178.6(2) ?
    C12 C13 C14 C15 . . . . -0.2(4) ?
    C21 O4 C15 C14 . . . . -164.6(3) ?
    C21 O4 C15 C16 . . . . 16.4(4) ?
    C13 C14 C15 O4 . . . . 179.3(2) ?
    C13 C14 C15 C16 . . . . -1.7(4) ?
    O4 C15 C16 C17 . . . . -179.0(3) ?
    C14 C15 C16 C17 . . . . 2.1(4) ?
    C15 C16 C17 C12 . . . . -0.6(5) ?
    C13 C12 C17 C16 . . . . -1.3(4) ?
    C1 C12 C17 C16 . . . . -178.3(3) ?
    C5 N1 C22 O1 . . . . 7.8(4) ?
    C1 N1 C22 O1 . . . . 176.2(2) ?
    C5 N1 C22 C23 . . . . -172.4(2) ?
    C1 N1 C22 C23 . . . . -4.0(4) ?
    O1 C22 C23 Br1 . . . . -98.9(3) ?
    N1 C22 C23 Br1 . . . . 81.2(3) ?
loop_
    _geom_hbond_atom_site_label_D
    _geom_hbond_atom_site_label_H
    _geom_hbond_atom_site_label_A
    _geom_hbond_site_symmetry_A
    _geom_hbond_distance_DH
    _geom_hbond_distance_HA
    _geom_hbond_distance_DA
    _geom_hbond_angle_DHA
    C1 H1 Br1 . 0.98 2.82 3.523(3) 129
    C20 H20C O1 2_463 0.96 2.60 3.357(7) 136
data_global
_journal_date_recd_electronic     2008-09-15
_journal_date_accepted     2008-09-19
_journal_name_full     'Acta Crystallographica, Section E'
_journal_year     2008
_journal_volume     64
_journal_issue     10
_journal_page_first     o2009
_journal_page_last     o2010
_journal_paper_category     QO
_journal_coeditor_code     CI2672
_publ_contact_author_name     'Y.T.Jeong'
_publ_contact_author_address
;
      Division of Image and Information Engineering
      Pukyong National University
      Busan 608-739
      Republic of Korea
;
_publ_contact_author_email     ytjeong@pknu.ac.kr
_publ_contact_author_fax     '+82-51-629-6408'
_publ_contact_author_phone     '+82-51-629-6411'
_publ_section_title
;
1-Bromoacetyl-2,6-bis(4-methoxyphenyl)-3,5-dimethylpiperidin-4-one
;
loop_
    _publ_author_name
    _publ_author_address
    'R. Ramachandran'
;     Department of Chemistry
      Annamalai University
      Annamalai Nagar 608 002
      India
;
    'G. Aridoss'
;     Division of Image and Information Engineering
      Pukyong National University
      Busan 608-739
      Republic of Korea
;
    'D. Velmurugan'
;     Centre of Advanced Study in Crystallography and Biophysics
      University of Madras
      Guindy Campus
      Chennai 600 025
      India
;
    'S. Kabilan'
;     Department of Chemistry
      Annamalai University
      Annamalai Nagar 608 002
      India
;
    'Y. T. Jeong'
;     Division of Image and Information Engineering
      Pukyong National University
      Busan 608-739
      Republic of Korea
;
