# Supplementary material for: 1-Bromo­acetyl-2,6-bis­(4-methoxy­phen­yl)-3,5-dimethyl­piperidin-4-one
Source: Acta Crystallogr Sect E Struct Rep Online. 2008 Sep 27;64(Pt 10):o2009–10. doi: 10.1107/S1600536808030213 (PMC2959452; doi:10.1107/S1600536808030213)
Supplement: Supplementary file 2 [file e-64-o2009-Isup2.hkl]

#
# h,k,l, Fc-squared, Fo-squared, sigma(Fo-squared) and status flag
#
data_I
_shelx_title '  CI2672         Cc           R = 0.04'
_shelx_refln_list_code          4
_shelx_F_calc_maximum      208.44
_exptl_crystal_F_000       952.00
_reflns_d_resolution_high  0.6860
 
loop_
 _symmetry_equiv_pos_as_xyz
 'x, y, z'
 'x, -y, z+1/2'
 'x+1/2, y+1/2, z'
 'x+1/2, -y+1/2, z+1/2'
 
_cell_length_a    12.9487
_cell_length_b    25.2882
_cell_length_c     8.9701
_cell_angle_alpha  90.000
_cell_angle_beta  132.930
_cell_angle_gamma  90.000
 
_shelx_F_squared_multiplier     1.000
 
loop_
 _refln_index_h
 _refln_index_k
 _refln_index_l
 _refln_F_squared_calc
 _refln_F_squared_meas
 _refln_F_squared_sigma
 _refln_observed_status
  13   1 -13       37.96       47.81      7.38 o
  12   2 -13       86.13       85.08      8.83 o
  14   2 -13       32.50       32.13     15.78 o
  13   3 -13       95.11      101.77     13.87 o
   8   0 -12       72.96       93.00     16.09 o
  10   0 -12      358.50      384.82     21.06 o
  12   0 -12       35.77       32.16     10.32 o
  14   0 -12      184.82      173.18     12.69 o
  16   0 -12      121.63      120.33     11.48 o
   7   1 -12       44.02       48.12     13.74 o
   9   1 -12      143.52      162.66     11.23 o
  11   1 -12       58.72       67.50     11.47 o
  13   1 -12        6.48       19.61      7.54 o
  15   1 -12       78.92       87.92     21.57 o
  17   1 -12       32.59       33.25      9.14 o
   8   2 -12        0.29        5.90     10.66 o
  10   2 -12       18.28       31.43      8.72 o
  12   2 -12       17.56       12.36      6.91 o
  14   2 -12        9.60        5.91     10.54 o
  16   2 -12        9.07       20.75     16.32 o
   7   3 -12       54.43       58.58     14.03 o
   9   3 -12       25.45       38.23      9.84 o
  11   3 -12        8.43        2.75      7.56 o
  13   3 -12       63.46       56.59     11.88 o
  15   3 -12       44.83       47.76     11.94 o
  17   3 -12        9.98       -5.57     19.20 o
   8   4 -12       94.78      101.66     11.57 o
  10   4 -12      171.91      189.38     10.55 o
  12   4 -12       24.00       36.67     12.76 o
  14   4 -12       15.96       12.57     12.05 o
  16   4 -12       82.54      123.33     15.88 o
   7   5 -12       71.95       99.33     11.91 o
   9   5 -12       52.15       66.77      9.97 o
  11   5 -12      158.52      161.79     10.75 o
  13   5 -12       19.42       16.23     12.37 o
  15   5 -12      134.75      148.12     14.59 o
   8   6 -12        6.12       16.45      9.69 o
  10   6 -12       81.05       77.06     10.32 o
  12   6 -12       38.78       50.10     13.84 o
  14   6 -12       85.50       74.34     21.78 o
  16   6 -12       44.89       57.78     33.00 o
   9   7 -12        6.85       14.65      9.66 o
  11   7 -12       14.34       20.17     14.29 o
  13   7 -12       97.78       78.84     14.39 o
  15   7 -12        1.29        2.91     14.00 o
   8   8 -12       33.91       35.40     10.87 o
  10   8 -12       74.17       81.74      8.87 o
  12   8 -12      101.22      115.44     21.38 o
  14   8 -12        9.62       12.30     13.86 o
  16   8 -12        5.24        3.25     21.64 o
   9   9 -12       29.83       35.84     10.43 o
  11   9 -12       86.22       85.30     19.41 o
  13   9 -12       37.43       62.07     15.50 o
  15   9 -12       33.34       25.81     29.79 o
   8  10 -12       13.12       13.92     11.25 o
  10  10 -12       24.80       24.54      8.84 o
  12  10 -12       72.74      100.65     16.47 o
  14  10 -12        9.84      -18.76     20.73 o
   9  11 -12       10.85        8.38      9.86 o
  11  11 -12       10.42       20.09     37.94 o
  13  11 -12       31.51       27.33     21.92 o
  15  11 -12       25.07       19.05     26.11 o
  10  12 -12        3.76       16.70      7.99 o
  12  12 -12       64.09        2.86     24.12 o
  14  12 -12       23.31      -10.44     24.68 o
  11  13 -12       88.72      129.75     28.92 o
  13  13 -12       24.33       47.59     24.78 o
  12  14 -12       77.54       83.28     38.62 o
   5   1 -11       43.97       51.61     11.56 o
   7   1 -11      136.85      149.25     11.25 o
   9   1 -11      125.74      133.23      9.05 o
  11   1 -11       84.76       79.83      6.96 o
  13   1 -11       91.36       86.90      6.56 o
  15   1 -11       13.58       -0.84     10.13 o
  17   1 -11       11.29        1.20     12.76 o
   4   2 -11       56.91       71.41     13.63 o
   6   2 -11      120.18      151.89     11.77 o
   8   2 -11      418.12      424.68     17.00 o
  10   2 -11      260.43      260.13     10.43 o
  12   2 -11      384.44      382.55     12.96 o
  14   2 -11      147.27      144.80     12.03 o
  16   2 -11        7.39       17.79     11.12 o
  18   2 -11       57.69       58.24     28.15 o
   5   3 -11       38.51       35.46     10.95 o
   7   3 -11      400.90      412.18     14.65 o
   9   3 -11      164.09      168.85      9.52 o
  11   3 -11      140.89      126.09      7.23 o
  13   3 -11      102.75       90.69     12.37 o
  15   3 -11       30.88       36.11     16.39 o
  17   3 -11       49.09       47.24     12.75 o
   4   4 -11        1.89      -12.70     15.69 o
   6   4 -11        0.28       -7.09     11.70 o
   8   4 -11       79.38       84.50      9.41 o
  10   4 -11       27.88       24.22      7.04 o
  12   4 -11      148.06      152.60     17.63 o
  14   4 -11       86.68      106.70     12.44 o
  16   4 -11       35.47       46.65     18.78 o
  18   4 -11       11.72       11.13     14.09 o
   5   5 -11       10.77       19.20     10.42 o
   7   5 -11        1.31       16.09      8.73 o
   9   5 -11       61.04       55.18      8.10 o
  11   5 -11      126.46      143.22     13.41 o
  13   5 -11        6.35       14.39     10.94 o
  15   5 -11        5.48       11.33     16.63 o
  17   5 -11       29.42       26.52     11.95 o
   4   6 -11      174.42      200.98     16.89 o
   6   6 -11      164.81      192.75     13.16 o
   8   6 -11      198.02      187.74      9.64 o
  10   6 -11      227.43      223.31      9.84 o
  12   6 -11      297.82      301.95     44.68 o
  14   6 -11      134.32      158.24     14.47 o
  16   6 -11       61.17      101.08     20.70 o
   5   7 -11       48.91       65.20     15.40 o
   7   7 -11      168.09      179.07     17.82 o
   9   7 -11      208.45      208.64      9.78 o
  11   7 -11      156.87      145.41     14.40 o
  13   7 -11      151.61      171.48     18.08 o
  15   7 -11       35.88       37.61     18.13 o
  17   7 -11        6.37      -17.47     21.22 o
   4   8 -11       22.21       42.80     16.51 o
   6   8 -11        1.74        5.56     11.38 o
   8   8 -11       73.79       82.38      8.68 o
  10   8 -11       17.75       19.74      8.61 o
  12   8 -11      120.43      115.06     20.94 o
  14   8 -11       39.15       59.13     24.00 o
  16   8 -11        1.63      -12.93     20.00 o
   5   9 -11       18.40       23.84     17.49 o
   7   9 -11       14.33        8.29     10.55 o
   9   9 -11        8.87        6.74      7.26 o
  11   9 -11       12.52       21.03      8.98 o
  13   9 -11       51.60       39.54     13.81 o
  15   9 -11       54.27       83.84     20.33 o
  17   9 -11       85.64      121.83     24.40 o
   6  10 -11       63.57       70.10     12.42 o
   8  10 -11       62.00       60.05      9.95 o
  10  10 -11      187.11      184.93     13.32 o
  12  10 -11      135.51      127.26     13.58 o
  14  10 -11       15.11       17.07     14.43 o
  16  10 -11       38.55       50.87     21.45 o
   5  11 -11       87.24      116.27     20.01 o
   7  11 -11       86.51      100.95     11.52 o
   9  11 -11      310.76      324.47     13.97 o
  11  11 -11       61.55       88.54     11.81 o
  13  11 -11      166.81      207.00     13.57 o
  15  11 -11       85.35      104.73     21.12 o
   6  12 -11       11.75        5.18     13.57 o
   8  12 -11       40.25       39.06     10.08 o
  10  12 -11      296.07      328.53     21.82 o
  12  12 -11       11.28       22.97     11.49 o
  14  12 -11        3.78        4.64     11.42 o
  16  12 -11        0.53       11.52     16.72 o
   7  13 -11        3.14       13.72     12.55 o
   9  13 -11       27.23       55.47      9.12 o
  11  13 -11       35.70       30.28     15.26 o
  13  13 -11       18.29       26.48     14.96 o
  15  13 -11        0.49       -5.13     16.98 o
   6  14 -11       26.08       41.09     14.30 o
   8  14 -11       39.45       55.67     10.66 o
  10  14 -11      190.07      176.60     24.07 o
  12  14 -11       33.91       31.55     16.44 o
  14  14 -11       14.18        5.62     15.96 o
  16  14 -11        8.69       -6.46     21.45 o
   7  15 -11       16.66       43.76     13.33 o
   9  15 -11      107.40      115.76     10.14 o
  11  15 -11       25.68       11.46     19.44 o
  13  15 -11      101.53      125.57     19.02 o
  15  15 -11        2.22      -11.98     25.34 o
   8  16 -11       19.69       17.93     11.84 o
  10  16 -11      101.79       94.45     11.50 o
  12  16 -11       28.74       27.01     17.97 o
  14  16 -11       12.65       22.79     17.85 o
   7  17 -11       34.70       33.13     13.75 o
   9  17 -11       17.27       24.90     10.67 o
  11  17 -11        2.39      -17.67     17.67 o
  13  17 -11        2.56       13.53     18.69 o
   8  18 -11       36.70       38.90     12.88 o
  10  18 -11       35.22       33.24      9.17 o
  12  18 -11       16.68       23.93     26.60 o
   9  19 -11       37.28       61.73     12.10 o
  11  19 -11      130.43      166.74     30.91 o
  13  19 -11        9.15       33.30     27.82 o
   2   0 -10      159.58      179.62     31.10 o
   4   0 -10      449.69      451.98     27.35 o
   6   0 -10      377.27      376.88     18.31 o
   8   0 -10       95.39       99.05     11.18 o
  10   0 -10      334.56      315.44     32.53 o
  12   0 -10      846.65      756.67     30.37 o
  14   0 -10      257.77      271.71     20.66 o
  16   0 -10       50.76       72.18     17.99 o
  18   0 -10       26.09       31.05     21.26 o
   1   1 -10       91.39       79.90     23.64 o
   3   1 -10       63.14       65.23     12.24 o
   5   1 -10      368.22      380.69     12.94 o
   7   1 -10      272.39      298.91     10.59 o
   9   1 -10      228.71      214.34      9.00 o
  11   1 -10      163.31      164.09      7.30 o
  13   1 -10      161.76      153.40     10.50 o
  15   1 -10      329.12      326.71     18.48 o
  17   1 -10       50.41       38.85     13.99 o
   2   2 -10        2.41      -13.72     19.78 o
   4   2 -10        7.69        3.26     12.69 o
   6   2 -10        1.21        4.13      6.37 o
   8   2 -10       55.01       64.36      7.46 o
  10   2 -10       12.82       12.54      5.75 o
  12   2 -10        2.21        7.51      7.36 o
  14   2 -10       20.32       19.53      9.44 o
  16   2 -10        7.41       -5.52     19.72 o
  18   2 -10        0.22       -3.35     15.12 o
   3   3 -10       33.10       47.05     12.88 o
   5   3 -10       24.84       26.36      7.82 o
   7   3 -10      171.03      178.06      8.70 o
   9   3 -10      259.98      245.20      9.86 o
  11   3 -10       51.21       56.56      9.86 o
  13   3 -10       23.59       29.27     13.49 o
  15   3 -10       50.56       57.49     11.13 o
  17   3 -10       16.90       27.02     19.55 o
   2   4 -10      126.87      123.84     21.34 o
   4   4 -10      306.71      332.67     13.93 o
   6   4 -10      304.81      333.73     12.22 o
   8   4 -10      167.76      157.69      7.66 o
  10   4 -10      185.29      179.41      7.95 o
  12   4 -10      354.73      336.68     20.23 o
  14   4 -10      175.39      164.47     11.26 o
  16   4 -10      131.28      158.07     14.10 o
  18   4 -10       23.31       37.10     15.82 o
   3   5 -10      196.21      226.89     17.50 o
   5   5 -10      233.41      257.53     11.53 o
   7   5 -10      275.54      292.45     11.10 o
   9   5 -10      394.94      387.97     13.53 o
  11   5 -10      307.41      280.15     15.53 o
  13   5 -10      148.83      131.47     16.49 o
  15   5 -10      186.57      179.83     13.01 o
  17   5 -10       36.89       43.45     14.05 o
   2   6 -10       35.35       36.99     16.36 o
   4   6 -10       11.54       13.77      9.87 o
   6   6 -10       51.98       67.16      8.71 o
   8   6 -10      132.18      122.69      7.52 o
  10   6 -10       75.30       93.17     11.74 o
  12   6 -10       31.12       43.11     10.96 o
  14   6 -10       41.20       35.46     16.44 o
  16   6 -10       32.69       42.62     12.04 o
  18   6 -10       12.71        8.76     20.37 o
   3   7 -10        9.69       13.25     14.26 o
   5   7 -10       45.00       32.93      8.18 o
   7   7 -10       20.78       22.67      7.55 o
   9   7 -10       55.06       54.21      6.21 o
  11   7 -10       58.93       60.17     11.08 o
  13   7 -10      139.83      136.44     18.13 o
  15   7 -10        5.25        7.81     21.78 o
  17   7 -10       31.30       49.14     13.68 o
   2   8 -10       69.62       79.83     21.09 o
   4   8 -10      189.41      200.09     12.15 o
   6   8 -10      290.85      289.09     13.27 o
   8   8 -10      124.59      134.22      8.31 o
  10   8 -10      184.30      177.50     15.19 o
  12   8 -10      127.05      102.48      9.06 o
  14   8 -10      145.53      160.14     20.33 o
  16   8 -10      147.56      154.92     10.80 o
  18   8 -10       18.87        2.98     13.56 o
   3   9 -10      125.72      157.16     16.43 o
   5   9 -10       93.98      110.93     11.88 o
   7   9 -10      273.99      295.96     11.42 o
   9   9 -10      172.88      188.68      9.08 o
  11   9 -10      236.88      252.48     13.48 o
  13   9 -10      153.49      168.47     13.75 o
  15   9 -10       48.82       66.35     14.36 o
  17   9 -10       22.94       40.78     12.70 o
   2  10 -10       69.95      105.51     17.59 o
   4  10 -10      106.34      107.08     11.84 o
   6  10 -10      131.02      137.12     11.27 o
   8  10 -10       58.09       68.92      7.47 o
  10  10 -10       44.66       34.18     10.15 o
  12  10 -10      208.08      237.17     15.48 o
  14  10 -10       50.75       50.23     12.71 o
  16  10 -10       69.68       76.04     11.89 o
   3  11 -10        5.48       29.69     19.42 o
   5  11 -10       16.69       19.93     18.11 o
   7  11 -10       83.23       82.75      9.89 o
   9  11 -10        2.47       -2.27      6.09 o
  11  11 -10       16.05       22.70     10.43 o
  13  11 -10       13.20       18.89     12.63 o
  15  11 -10       16.73       23.06     24.52 o
  17  11 -10       55.32       31.34     18.31 o
   4  12 -10       71.97      106.88     13.15 o
   6  12 -10      110.38      119.26     11.59 o
   8  12 -10      192.25      174.78     10.21 o
  10  12 -10      258.31      270.78     15.17 o
  12  12 -10       70.86       77.63     11.58 o
  14  12 -10       82.68      113.22     15.44 o
  16  12 -10       89.73       76.80     12.65 o
   3  13 -10      109.73      139.96     16.31 o
   5  13 -10       78.44       96.38     13.86 o
   7  13 -10      140.36      154.28     11.18 o
   9  13 -10       66.00       55.74      7.32 o
  11  13 -10      183.96      189.82     13.74 o
  13  13 -10       10.79        8.64     15.71 o
  15  13 -10      132.63      143.37     26.00 o
  17  13 -10       58.68       89.73     17.24 o
   4  14 -10       96.99      111.59     13.36 o
   6  14 -10       37.16       33.06     12.52 o
   8  14 -10       52.34       41.49      8.98 o
  10  14 -10      120.91      135.72     18.15 o
  12  14 -10      116.13       98.24     16.82 o
  14  14 -10        3.53      -21.31     21.97 o
  16  14 -10       32.71       27.12     25.76 o
   3  15 -10        6.98       28.55     14.97 o
   5  15 -10       22.41       10.43     13.82 o
   7  15 -10       50.22       42.66     11.59 o
   9  15 -10       68.57       51.24      8.60 o
  11  15 -10       19.86        1.00     16.56 o
  13  15 -10       23.97       24.80     16.49 o
  15  15 -10       18.77       30.82     26.37 o
   4  16 -10       35.15       35.00     11.83 o
   6  16 -10       21.16       30.36     12.63 o
   8  16 -10       93.46      101.65     12.31 o
  10  16 -10       89.66       92.91      9.61 o
  12  16 -10       77.27       92.34     16.89 o
  14  16 -10       36.05       45.81     25.67 o
  16  16 -10       30.27       44.73     28.20 o
   5  17 -10       81.17      109.98     15.51 o
   7  17 -10       34.75       31.40     15.49 o
   9  17 -10        6.12       14.53     10.80 o
  11  17 -10       66.66       54.45     17.77 o
  13  17 -10       42.09        9.29     17.72 o
  15  17 -10       35.38       27.31     28.10 o
   6  18 -10       47.12       55.36     18.23 o
   8  18 -10       26.59       25.92     14.04 o
  10  18 -10      152.00      159.91     13.48 o
  12  18 -10       38.62       54.87     18.03 o
  14  18 -10        3.79      -12.51     28.06 o
   5  19 -10       39.40       67.05     15.60 o
   7  19 -10       10.60        0.12     15.54 o
   9  19 -10       32.34       36.81     13.45 o
  11  19 -10        0.78        5.13     10.67 o
  13  19 -10        9.72       12.04     27.92 o
  15  19 -10       43.71       67.40     28.95 o
   6  20 -10        1.72      -10.13     18.44 o
   8  20 -10       27.89       39.72     25.08 o
  10  20 -10       76.37       69.45     12.79 o
  12  20 -10       21.88       24.27     11.27 o
  14  20 -10        3.97       -1.64     12.98 o
   7  21 -10       54.72       79.89     18.13 o
   9  21 -10       12.69       12.74     16.53 o
  11  21 -10       29.13        8.33     20.68 o
  13  21 -10       54.89       65.66     25.25 o
   8  22 -10       14.38        6.26     24.94 o
  10  22 -10       62.43       58.66     36.53 o
  12  22 -10       11.82       28.58     13.01 o
   9  23 -10       28.29       61.17     19.95 o
  11  23 -10       17.70       22.41     14.11 o
  -1   1  -9       36.56       51.59     39.27 o
   1   1  -9       36.38       59.32     18.82 o
   3   1  -9      526.75      540.04     18.75 o
   5   1  -9      260.15      275.99      9.91 o
   7   1  -9      498.39      441.22     13.20 o
   9   1  -9      343.49      337.93     11.32 o
  11   1  -9      830.10      758.74     21.20 o
  13   1  -9      125.77      127.26     10.40 o
  15   1  -9      126.99      127.03     12.95 o
  17   1  -9       17.19       47.58     17.89 o
   0   2  -9      166.13      182.67     44.50 o
   2   2  -9      153.39      170.17     13.54 o
   4   2  -9      418.63      437.08     14.35 o
   6   2  -9     1105.41     1107.97     26.31 o
   8   2  -9     1374.73     1305.30     35.38 o
  10   2  -9      155.48      158.78     10.74 o
  12   2  -9      152.18      132.53     11.33 o
  14   2  -9       33.14       21.02     10.15 o
  16   2  -9      145.75      170.49     21.40 o
  18   2  -9       15.92       17.15     15.22 o
  -1   3  -9       58.47       52.49     24.84 o
   1   3  -9       52.73       36.93     19.24 o
   3   3  -9      363.24      406.73     15.19 o
   5   3  -9      362.07      350.64     11.62 o
   7   3  -9      440.20      444.47     12.54 o
   9   3  -9     1149.00     1097.81     29.88 o
  11   3  -9      160.47      168.99     15.03 o
  13   3  -9      305.30      328.23     17.20 o
  15   3  -9       68.47       69.01     12.34 o
  17   3  -9       49.84       69.67     11.26 o
   0   4  -9        5.52      -11.77     21.59 o
   2   4  -9      106.95      100.10     13.00 o
   4   4  -9      123.16      128.57      8.17 o
   6   4  -9      170.80      159.32      8.05 o
   8   4  -9       34.42       35.96      4.59 o
  10   4  -9      368.22      358.39     22.69 o
  12   4  -9      189.48      218.03     18.36 o
  14   4  -9       70.60       78.36     10.71 o
  16   4  -9       62.54       82.21     21.61 o
  18   4  -9       69.01       78.29     22.53 o
   1   5  -9       70.27       68.97     15.76 o
   3   5  -9      179.04      179.43     10.97 o
   5   5  -9      196.16      200.07      8.28 o
   7   5  -9      397.83      403.26     12.83 o
   9   5  -9       67.98       62.90      4.27 o
  11   5  -9      318.95      311.80     23.61 o
  13   5  -9       32.99       21.58      8.40 o
  15   5  -9       37.33       43.13      8.91 o
  17   5  -9       11.91        6.50     15.53 o
   0   6  -9       28.52       -4.45     17.95 o
   2   6  -9      145.84      153.85     15.74 o
   4   6  -9      443.60      445.53     15.97 o
   6   6  -9      912.54      871.73     23.50 o
   8   6  -9      527.83      504.23     14.48 o
  10   6  -9      639.95      637.24     20.35 o
  12   6  -9      345.08      347.76     18.14 o
  14   6  -9      169.65      173.25     14.16 o
  16   6  -9        9.97       14.06     10.95 o
  18   6  -9       33.36       25.60     16.35 o
   1   7  -9      156.87      176.11     15.13 o
   3   7  -9      153.70      156.38     10.76 o
   5   7  -9      505.00      500.16     14.74 o
   7   7  -9     1076.76     1088.88     28.07 o
   9   7  -9      708.80      650.49     23.89 o
  11   7  -9      114.51      137.76     11.33 o
  13   7  -9       76.54      103.74      7.77 o
  15   7  -9       41.33       52.66      9.86 o
  17   7  -9       82.41      111.79     16.22 o
   0   8  -9       23.40       13.82     17.85 o
   2   8  -9       26.47       17.74     11.54 o
   4   8  -9      417.33      416.12     15.14 o
   6   8  -9      112.21      113.80      7.86 o
   8   8  -9      190.52      155.54      7.03 o
  10   8  -9       60.02       76.46     18.22 o
  12   8  -9      383.59      404.06     22.11 o
  14   8  -9       19.30       25.90      8.49 o
  16   8  -9        4.24       -0.48     12.98 o
  18   8  -9       28.03       47.46     17.10 o
   1   9  -9      101.06       96.78     13.90 o
   3   9  -9      116.92      115.92     11.76 o
   5   9  -9       76.09       76.30      6.84 o
   7   9  -9      394.76      364.14     12.45 o
   9   9  -9      114.06       97.64      9.59 o
  11   9  -9      131.10      117.66     15.39 o
  13   9  -9        7.02       -0.33     11.72 o
  15   9  -9       20.39       16.92      9.94 o
  17   9  -9        2.31      -11.56     15.16 o
   0  10  -9       30.73       27.11     18.28 o
   2  10  -9      132.49      127.18     12.96 o
   4  10  -9      186.02      185.43     10.59 o
   6  10  -9       57.79       57.18      7.58 o
   8  10  -9      154.54      167.41      8.35 o
  10  10  -9      403.50      368.25     17.30 o
  12  10  -9       80.31       71.18     11.91 o
  14  10  -9        5.47       -1.03      8.77 o
  16  10  -9        5.52        1.01     13.84 o
  18  10  -9       19.64       28.85     17.69 o
   1  11  -9      123.16      134.60     14.77 o
   3  11  -9      192.94      205.04     11.61 o
   5  11  -9      444.18      426.18     17.06 o
   7  11  -9      669.61      678.30     22.39 o
   9  11  -9      627.97      623.56     31.33 o
  11  11  -9      125.47      142.89     15.90 o
  13  11  -9      286.37      301.28     19.12 o
  15  11  -9       30.14       17.71     12.32 o
  17  11  -9       98.58      100.62     17.06 o
   0  12  -9       54.33       68.31     23.88 o
   2  12  -9       37.21       29.82     12.74 o
   4  12  -9      343.56      351.10     16.14 o
   6  12  -9       63.70       64.84     12.70 o
   8  12  -9      226.98      216.62     11.57 o
  10  12  -9      164.28      158.01     11.99 o
  12  12  -9      196.00      213.32     27.42 o
  14  12  -9       18.89       22.77     10.95 o
  16  12  -9       65.08       75.54     14.79 o
   1  13  -9       27.67       -9.14     21.52 o
   3  13  -9        2.64        1.64      9.70 o
   5  13  -9       52.58       57.54     10.18 o
   7  13  -9        1.13       -9.76      9.76 o
   9  13  -9       17.84        8.44      6.75 o
  11  13  -9        9.76       -6.02     10.41 o
  13  13  -9       74.43       85.20     21.64 o
  15  13  -9       33.52       28.52     35.06 o
  17  13  -9        2.39       -7.83     18.66 o
   2  14  -9       39.77       29.13     15.23 o
   4  14  -9      150.18      165.82     11.42 o
   6  14  -9       94.15      107.54     12.16 o
   8  14  -9      236.78      271.82     14.17 o
  10  14  -9       24.47       14.67     10.74 o
  12  14  -9       47.46       44.26     22.90 o
  14  14  -9       43.38       16.58     24.31 o
  16  14  -9        0.43      -14.74     14.74 o
   1  15  -9       51.16       57.95     31.43 o
   3  15  -9       70.06       77.22     14.03 o
   5  15  -9       61.47       50.85     14.62 o
   7  15  -9      525.55      518.22     22.71 o
   9  15  -9      186.83      192.57     13.66 o
  11  15  -9        1.14      -10.49     14.02 o
  13  15  -9       54.54       88.20     25.67 o
  15  15  -9        8.54       13.92     13.86 o
  17  15  -9        1.61      -16.73     16.73 o
   2  16  -9       58.67       83.30     16.21 o
   4  16  -9      131.99      141.53     10.90 o
   6  16  -9      208.60      213.68     17.13 o
   8  16  -9      494.91      473.05     20.84 o
  10  16  -9      142.07      145.73     10.48 o
  12  16  -9       53.42       66.40     10.19 o
  14  16  -9      162.54      194.00     29.32 o
  16  16  -9        1.03       22.08     15.80 o
   3  17  -9       22.98       28.39     14.39 o
   5  17  -9       21.18        3.17     15.88 o
   7  17  -9       17.38       31.02     12.99 o
   9  17  -9        3.24       -9.33      9.33 o
  11  17  -9       32.33       25.14      8.74 o
  13  17  -9       65.29       43.99     11.84 o
  15  17  -9       25.70       43.47     28.15 o
   2  18  -9        4.51       33.83     16.73 o
   4  18  -9       69.50       71.02     12.82 o
   6  18  -9       48.64       54.41     19.60 o
   8  18  -9       62.61       48.13     12.50 o
  10  18  -9       66.09       63.60     10.10 o
  12  18  -9        6.15        2.68     14.40 o
  14  18  -9        3.52       10.49     13.62 o
  16  18  -9        3.13       -1.04     16.52 o
   3  19  -9       11.20        1.81     14.58 o
   5  19  -9      115.29      129.38     18.61 o
   7  19  -9       58.49       59.11     14.37 o
   9  19  -9      181.85      201.44     15.08 o
  11  19  -9       23.36       31.20     11.26 o
  13  19  -9        9.50       10.45     18.43 o
  15  19  -9        3.04       24.40     30.16 o
   4  20  -9       77.37       97.03     13.83 o
   6  20  -9       54.79       45.41     20.16 o
   8  20  -9      135.78      118.42     15.29 o
  10  20  -9       18.53       37.44     12.11 o
  12  20  -9       35.07       34.43     15.83 o
  14  20  -9       32.93       37.52     15.06 o
   3  21  -9       75.85       78.29     21.17 o
   5  21  -9        6.93       -2.72     20.09 o
   7  21  -9        9.22       16.50     22.58 o
   9  21  -9       24.22       52.42     35.25 o
  11  21  -9       11.81        9.91     24.47 o
  13  21  -9       46.17       51.63     24.24 o
  15  21  -9        6.66       22.15     16.78 o
   4  22  -9       69.07       72.18     14.09 o
   6  22  -9       43.94       58.20     17.55 o
   8  22  -9       16.80       11.21     14.61 o
  10  22  -9       39.56       13.70     13.25 o
  12  22  -9        4.71       21.28     13.57 o
  14  22  -9        8.28       18.64     31.19 o
   5  23  -9      205.25      224.66     22.68 o
   7  23  -9       41.24       37.71     18.74 o
   9  23  -9        0.80      -11.55     26.49 o
  11  23  -9       64.33       64.62     14.41 o
  13  23  -9        9.75       19.19     15.09 o
   6  24  -9       66.45       92.88     18.69 o
   8  24  -9       35.74       26.69     15.64 o
  10  24  -9      109.10      133.39     16.60 o
  12  24  -9       46.98       63.55     26.39 o
   7  25  -9       12.64       11.07     17.34 o
   9  25  -9        5.08       16.54     16.03 o
  11  25  -9       14.30       21.90     15.49 o
   8  26  -9       14.94       22.29     17.08 o
  10  26  -9       76.01       50.38     16.35 o
  -2   0  -8      141.40      177.09     35.55 o
   0   0  -8      878.12      938.30     69.23 o
   2   0  -8     1325.36     1328.21     45.97 o
   4   0  -8      851.82      868.62     30.64 o
   6   0  -8     2232.90     2136.86     60.69 o
   8   0  -8      356.54      401.63     20.26 o
  10   0  -8     3592.89     3656.68    191.24 o
  12   0  -8      963.35      934.51     51.99 o
  14   0  -8      236.26      251.14     21.78 o
  16   0  -8       20.01       10.59     12.76 o
  18   0  -8      223.32      261.12     29.93 o
  -3   1  -8       20.46      -18.63     20.41 o
  -1   1  -8      106.36       97.35     17.45 o
   1   1  -8      495.34      529.55     21.58 o
   3   1  -8      184.46      188.21      8.41 o
   5   1  -8     1344.90     1302.06     27.07 o
   7   1  -8      977.44      982.13     26.93 o
   9   1  -8      716.56      684.39     19.06 o
  11   1  -8      279.26      224.36     12.58 o
  13   1  -8      473.41      537.84     24.39 o
  15   1  -8      106.35      113.69      8.22 o
  17   1  -8        9.31       10.81     11.77 o
  -2   2  -8        8.60       -2.69     18.12 o
   0   2  -8      101.13      133.37     19.68 o
   2   2  -8       61.37       60.41      8.71 o
   4   2  -8       49.21       54.59      6.02 o
   6   2  -8       31.46       31.95      4.68 o
   8   2  -8      117.79      120.26      5.56 o
  10   2  -8      419.29      440.14     18.50 o
  12   2  -8      187.00      189.40     11.26 o
  14   2  -8        6.40       14.41      8.10 o
  16   2  -8       51.99       63.81     10.70 o
  18   2  -8       17.04       -3.37     16.36 o
  -3   3  -8       46.39       -3.61     35.50 o
  -1   3  -8       59.85       73.46     17.14 o
   1   3  -8      246.88      253.85     12.61 o
   3   3  -8      382.08      391.22     12.81 o
   5   3  -8      560.70      567.90     13.94 o
   7   3  -8       68.74       60.28      4.51 o
   9   3  -8      746.80      694.50     19.23 o
  11   3  -8      246.63      216.92     13.09 o
  13   3  -8      120.58      104.03      7.01 o
  15   3  -8       14.38       13.93     11.55 o
  17   3  -8       34.37       18.93     11.73 o
  -2   4  -8       70.69       92.72     19.26 o
   0   4  -8      395.59      409.56     19.28 o
   2   4  -8      660.41      682.59     21.23 o
   4   4  -8      985.69     1015.53     24.77 o
   6   4  -8     1326.29     1258.40     29.40 o
   8   4  -8      542.38      534.23     13.25 o
  10   4  -8     2086.58     2126.96    112.55 o
  12   4  -8     1281.67     1292.80     37.48 o
  14   4  -8      157.48      173.18     13.58 o
  16   4  -8       54.34       61.44     11.83 o
  18   4  -8       21.40       12.30     15.78 o
  -1   5  -8      147.29      123.44     18.27 o
   1   5  -8      343.80      350.15     14.36 o
   3   5  -8      507.42      500.69     15.16 o
   5   5  -8      425.55      418.94     11.20 o
   7   5  -8      650.88      578.36     14.62 o
   9   5  -8      785.66      751.75     22.95 o
  11   5  -8     1621.75     1510.48     43.46 o
  13   5  -8      186.71      190.98     10.66 o
  15   5  -8      190.61      192.97     20.35 o
  17   5  -8       13.87       13.36     10.98 o
  -2   6  -8       21.49       36.81     23.62 o
   0   6  -8      127.49      120.38     13.49 o
   2   6  -8       29.73       30.05      7.98 o
   4   6  -8      243.38      246.23      8.89 o
   6   6  -8      888.92      910.33     23.60 o
   8   6  -8       64.45       64.60      4.07 o
  10   6  -8      162.29      140.81      8.73 o
  12   6  -8      504.90      511.17     22.01 o
  14   6  -8        5.57        6.21      9.15 o
  16   6  -8      142.93      155.90     22.93 o
  18   6  -8       29.98       26.74     15.43 o
  -1   7  -8       24.71       25.42     21.34 o
   1   7  -8      147.19      164.37     16.63 o
   3   7  -8      132.77      137.01      8.14 o
   5   7  -8      245.97      231.15      8.05 o
   7   7  -8      232.10      207.90      7.67 o
   9   7  -8      298.38      278.55     14.14 o
  11   7  -8       63.41       69.40      9.77 o
  13   7  -8      453.63      416.74     17.83 o
  15   7  -8      189.75      180.69     12.86 o
  17   7  -8        2.14        6.22     16.62 o
  -2   8  -8       79.28      100.55     25.36 o
   0   8  -8      215.78      221.30     17.89 o
   2   8  -8      138.31      153.22     10.07 o
   4   8  -8      518.63      517.27     14.87 o
   6   8  -8      136.68      127.86      6.79 o
   8   8  -8     1614.36     1519.80     42.36 o
  10   8  -8       84.23       78.55     10.12 o
  12   8  -8      334.05      315.24     14.47 o
  14   8  -8      297.09      319.24     16.78 o
  16   8  -8      139.72      134.62     16.86 o
  18   8  -8       36.94        2.86     28.29 o
  -1   9  -8      181.96      215.95     26.00 o
   1   9  -8      315.23      338.81     19.18 o
   3   9  -8      590.15      606.01     17.64 o
   5   9  -8      340.49      360.68     12.64 o
   7   9  -8      635.31      622.06     19.29 o
   9   9  -8      562.63      597.86     22.46 o
  11   9  -8      502.66      508.30     25.55 o
  13   9  -8      167.66      183.49     11.03 o
  15   9  -8      183.17      187.70     16.19 o
  17   9  -8       25.85       12.80     16.34 o
  -2  10  -8       63.72       63.68     24.74 o
   0  10  -8       28.22       47.79     15.89 o
   2  10  -8      229.30      239.21     13.18 o
   4  10  -8       71.13       67.50      6.50 o
   6  10  -8      910.83      807.48     24.61 o
   8  10  -8       89.15       91.53      6.37 o
  10  10  -8      670.18      690.44     37.05 o
  12  10  -8       71.79       93.73      8.42 o
  14  10  -8      232.44      227.56     13.60 o
  16  10  -8       10.47       14.03     15.21 o
  18  10  -8       15.04       41.55     30.91 o
  -1  11  -8        8.11        4.45     21.66 o
   1  11  -8       19.98       35.82     13.57 o
   3  11  -8       55.92       69.32     11.05 o
   5  11  -8      131.93      128.12      8.99 o
   7  11  -8      192.12      177.12      8.86 o
   9  11  -8       65.74       70.64      9.27 o
  11  11  -8       49.27       30.37      6.85 o
  13  11  -8       35.84       31.17      8.85 o
  15  11  -8        7.62        6.26     14.64 o
  17  11  -8        3.03      -11.36     17.40 o
  -2  12  -8      106.35       90.37     25.39 o
   0  12  -8       50.22       53.25     20.83 o
   2  12  -8      259.16      288.64     14.41 o
   4  12  -8      130.72      154.77     10.02 o
   6  12  -8      184.50      191.60      9.79 o
   8  12  -8      510.28      454.45     18.50 o
  10  12  -8      180.16      183.58     14.27 o
  12  12  -8       50.31       39.82      6.62 o
  14  12  -8      275.44      257.28     17.60 o
  16  12  -8       41.26       38.26     32.51 o
  -1  13  -8       62.59       60.65     23.01 o
   1  13  -8      271.49      282.96     18.30 o
   3  13  -8      305.84      302.80     16.35 o
   5  13  -8      400.17      410.91     19.11 o
   7  13  -8      651.05      595.71     19.49 o
   9  13  -8      326.60      317.42     17.04 o
  11  13  -8      593.79      627.24     23.23 o
  13  13  -8      148.02      143.64     25.76 o
  15  13  -8       69.63      100.97     15.83 o
  17  13  -8        3.39      -10.93     18.02 o
   0  14  -8       24.83       29.82     21.20 o
   2  14  -8      132.67      166.26     16.03 o
   4  14  -8       82.46       80.18      9.58 o
   6  14  -8        6.84        3.75      9.13 o
   8  14  -8      163.70      157.43      8.75 o
  10  14  -8      310.55      329.90     15.09 o
  12  14  -8       41.91       58.57     10.09 o
  14  14  -8       64.95       83.50     19.84 o
  16  14  -8        1.90       -9.97     22.01 o
  -1  15  -8       36.41       59.32     24.65 o
   1  15  -8       95.54       73.52     27.44 o
   3  15  -8       18.43       16.53     11.78 o
   5  15  -8       49.85       53.62      6.96 o
   7  15  -8       46.04       23.44      8.85 o
   9  15  -8       16.71       15.53      7.53 o
  11  15  -8       92.05      100.42     18.59 o
  13  15  -8        0.09       -1.49      8.97 o
  15  15  -8       43.00       46.42     15.82 o
  17  15  -8        1.43      -18.50     18.50 o
   0  16  -8       29.07       31.60     22.04 o
   2  16  -8      106.55      138.85     15.00 o
   4  16  -8       10.13       15.09     10.71 o
   6  16  -8       73.80       74.80     10.53 o
   8  16  -8       30.17       30.68      8.84 o
  10  16  -8       51.58       42.89      9.47 o
  12  16  -8       92.34      107.12     15.36 o
  14  16  -8       65.08       70.39     11.41 o
  16  16  -8        4.19        5.62     27.12 o
  -1  17  -8       80.82      135.35     26.91 o
   1  17  -8      100.12      115.42     16.82 o
   3  17  -8      193.81      174.70     14.88 o
   5  17  -8      121.82      127.82     10.30 o
   7  17  -8      141.72      146.72     11.54 o
   9  17  -8      374.56      335.97     15.80 o
  11  17  -8      381.75      401.80     21.90 o
  13  17  -8      186.96      179.15     15.42 o
  15  17  -8       15.66       22.94     16.15 o
   0  18  -8       51.69       94.69     23.67 o
   2  18  -8       71.09       69.15     15.27 o
   4  18  -8      154.98      145.78     12.72 o
   6  18  -8       28.29       46.96     18.62 o
   8  18  -8       20.08       37.48      9.73 o
  10  18  -8       66.52       77.33     10.10 o
  12  18  -8       69.47       96.00     13.13 o
  14  18  -8       37.06       76.02     11.81 o
  16  18  -8        3.67       -0.18     32.88 o
   1  19  -8       31.22       37.67     16.13 o
   3  19  -8       19.92        2.57     13.09 o
   5  19  -8       39.17       27.30      9.46 o
   7  19  -8       76.90       70.00     18.95 o
   9  19  -8       26.23       19.29     13.58 o
  11  19  -8        5.67        0.87     11.24 o
  13  19  -8       19.94       26.63     20.82 o
  15  19  -8        0.96       -1.43     22.02 o
   0  20  -8        3.33      -16.13     22.16 o
   2  20  -8       73.00       79.17     22.01 o
   4  20  -8       33.17       27.35     12.01 o
   6  20  -8       20.59        7.92     14.94 o
   8  20  -8       14.82       11.42     17.05 o
  10  20  -8       49.35       53.63     14.66 o
  12  20  -8        1.68      -19.34     19.34 o
  14  20  -8        6.37        9.98     15.35 o
   1  21  -8        8.95       12.75     21.32 o
   3  21  -8      139.41      146.56     15.67 o
   5  21  -8        6.18       15.42     10.48 o
   7  21  -8       84.65       75.65     14.15 o
   9  21  -8       41.66       31.51     13.21 o
  11  21  -8       65.67       71.82     27.21 o
  13  21  -8       51.37       57.69     14.98 o
  15  21  -8        9.92       22.33     17.42 o
   2  22  -8        2.73       -0.48     15.42 o
   4  22  -8       87.44       88.25     13.62 o
   6  22  -8       42.30       49.49     14.42 o
   8  22  -8       21.99       17.50     12.80 o
  10  22  -8       15.08       -1.56     18.38 o
  12  22  -8      169.84      155.89     16.32 o
  14  22  -8        1.29       19.87     16.28 o
   3  23  -8        0.52      -14.77     14.77 o
   5  23  -8       52.24       71.61     12.15 o
   7  23  -8       39.54       32.42     15.74 o
   9  23  -8      115.22      136.83     15.52 o
  11  23  -8        5.58       -6.62     13.98 o
  13  23  -8       25.24       32.67     15.61 o
   2  24  -8       39.22       31.67     22.14 o
   4  24  -8       44.02       38.50     14.12 o
   6  24  -8        8.95      -10.53     14.91 o
   8  24  -8       28.11       32.71     14.29 o
  10  24  -8        2.57        0.66     14.23 o
  12  24  -8       30.21       28.05     16.65 o
  14  24  -8        9.38       -4.53     19.18 o
   3  25  -8        6.79        2.45     15.95 o
   5  25  -8        3.44       -2.97     15.47 o
   7  25  -8       19.25       18.27     15.84 o
   9  25  -8       25.22       24.81     15.62 o
  11  25  -8        0.36      -12.66     15.38 o
  13  25  -8       28.83       30.14     22.22 o
   4  26  -8       13.50       20.10     14.86 o
   6  26  -8        1.43        0.56     10.19 o
   8  26  -8       25.39       15.94     15.64 o
  10  26  -8       28.82       34.69     15.74 o
  12  26  -8       46.56       70.83     17.57 o
   5  27  -8       33.25       31.43     14.16 o
   7  27  -8       29.80       34.05     19.93 o
   9  27  -8        5.54       -3.12     22.44 o
  11  27  -8        0.81      -11.01     17.70 o
   6  28  -8       10.53        8.28     17.81 o
   8  28  -8       34.27       28.92     17.68 o
  10  28  -8       25.61       -3.51     17.10 o
   7  29  -8       11.87        1.72     18.95 o
  -3   1  -7      203.91      176.50     18.16 o
  -1   1  -7      203.49      181.49     14.33 o
   1   1  -7      205.31      198.77      8.18 o
   3   1  -7     1738.18     1733.44     37.59 o
   5   1  -7     1343.47     1259.86     25.82 o
   7   1  -7      843.85      792.47     21.54 o
   9   1  -7      997.25      984.45     37.31 o
  11   1  -7      635.18      619.38     21.22 o
  13   1  -7      350.64      346.66     12.38 o
  15   1  -7      134.72      153.98     10.78 o
  17   1  -7        5.21       -3.58     17.99 o
  -4   2  -7       48.45       18.34     17.59 o
  -2   2  -7      496.05      506.96     23.69 o
   0   2  -7      276.21      265.71     12.08 o
   2   2  -7     2430.97     2458.13     52.76 o
   4   2  -7     4259.80     4140.97     82.62 o
   6   2  -7     1486.96     1466.29     33.34 o
   8   2  -7     2075.48     1909.37     57.83 o
  10   2  -7      984.93      960.61     36.79 o
  12   2  -7      842.91      899.15     27.20 o
  14   2  -7      272.84      280.29     12.17 o
  16   2  -7      208.74      227.31     15.55 o
  18   2  -7       58.07      104.45     21.16 o
  -3   3  -7      181.39      191.60     24.89 o
  -1   3  -7      329.89      315.27     18.67 o
   1   3  -7      296.11      291.25      9.69 o
   3   3  -7     5010.60     4938.78    104.06 o
   5   3  -7      892.06      885.43     18.55 o
   7   3  -7     1500.60     1456.38     33.09 o
   9   3  -7     1268.03     1241.20     35.40 o
  11   3  -7       39.26       30.42      5.43 o
  13   3  -7      153.91      157.53      7.26 o
  15   3  -7      218.84      226.07     12.15 o
  17   3  -7       11.34        2.35     17.74 o
  -4   4  -7       29.32       49.89     25.14 o
  -2   4  -7      133.71      154.15     22.88 o
   0   4  -7        6.79       -7.84      9.84 o
   2   4  -7      379.29      387.54     11.71 o
   4   4  -7      434.24      425.00     10.70 o
   6   4  -7       25.37       22.02      3.71 o
   8   4  -7      423.01      404.09     20.79 o
  10   4  -7     2037.73     2061.11     58.69 o
  12   4  -7      282.54      254.66     11.76 o
  14   4  -7       81.79       91.01      8.81 o
  16   4  -7        7.17       -3.65     12.34 o
  18   4  -7       71.46       66.25     20.86 o
  -3   5  -7       18.14       10.60     22.48 o
  -1   5  -7      148.86      162.04     15.39 o
   1   5  -7      111.62      115.32      9.59 o
   3   5  -7      328.93      310.22      9.11 o
   5   5  -7      580.96      536.07     13.81 o
   7   5  -7     1007.99      921.36     21.48 o
   9   5  -7      210.43      230.93     11.67 o
  11   5  -7      385.37      339.63     12.74 o
  13   5  -7        9.81        0.29      8.68 o
  15   5  -7       23.11       15.39      9.08 o
  17   5  -7       31.84       25.73     26.63 o
  -4   6  -7       19.34       -9.00     25.71 o
  -2   6  -7      152.97      139.70     21.02 o
   0   6  -7      653.03      660.77     23.90 o
   2   6  -7     2411.68     2381.86     54.66 o
   4   6  -7     3033.51     3013.46     63.87 o
   6   6  -7     2261.30     2160.01     49.04 o
   8   6  -7     1526.65     1563.15     53.26 o
  10   6  -7     1218.07     1159.07     33.84 o
  12   6  -7      280.49      276.38     12.92 o
  14   6  -7      365.13      339.65     14.20 o
  16   6  -7       87.97       92.97     27.34 o
  18   6  -7      144.34      187.89     27.61 o
  -3   7  -7      100.79      109.69     24.34 o
  -1   7  -7      246.25      238.16     16.85 o
   1   7  -7      962.97      934.66     26.32 o
   3   7  -7     1062.02     1033.09     23.50 o
   5   7  -7      394.02      371.19     12.66 o
   7   7  -7     2033.74     2018.06     50.74 o
   9   7  -7     1409.64     1298.69     45.02 o
  11   7  -7      292.29      299.34     13.44 o
  13   7  -7      191.33      199.23     11.95 o
  15   7  -7       81.89       93.52     11.45 o
  17   7  -7       96.92       96.65     18.86 o
  -4   8  -7        2.33      -15.04     27.59 o
  -2   8  -7       75.98       59.48     21.86 o
   0   8  -7       54.27       53.46     12.35 o
   2   8  -7       50.50       59.45      6.80 o
   4   8  -7      988.97      929.84     21.41 o
   6   8  -7      317.77      323.81     16.65 o
   8   8  -7      773.64      779.27     28.35 o
  10   8  -7     1596.52     1561.77     50.48 o
  12   8  -7       32.46       45.38      8.91 o
  14   8  -7       85.98      104.25      8.25 o
  16   8  -7        4.13        5.85     12.31 o
  18   8  -7        5.92        3.53     19.47 o
  -3   9  -7       27.44       28.43     22.28 o
  -1   9  -7       85.61       86.17     14.54 o
   1   9  -7       34.61       40.52      8.65 o
   3   9  -7       59.71       58.20      6.86 o
   5   9  -7      554.72      512.81     16.63 o
   7   9  -7      215.58      212.84      8.01 o
   9   9  -7      478.64      509.73     29.74 o
  11   9  -7       71.40       69.15      7.56 o
  13   9  -7      108.57      118.88     14.70 o
  15   9  -7       16.73       24.59     10.66 o
  17   9  -7        6.87        0.86     24.73 o
  -4  10  -7       75.87       74.16     26.04 o
  -2  10  -7      117.50      140.91     21.76 o
   0  10  -7      550.45      532.93     25.51 o
   2  10  -7      628.99      582.06     20.89 o
   4  10  -7      798.98      793.67     20.21 o
   6  10  -7     1780.91     1657.28     46.23 o
   8  10  -7      518.66      480.41     18.43 o
  10  10  -7      380.96      363.27     12.96 o
  12  10  -7      251.55      231.99     12.05 o
  14  10  -7        9.78       -7.13     19.25 o
  16  10  -7       89.46       95.72     13.50 o
  -3  11  -7       21.00       -4.66     22.51 o
  -1  11  -7      142.71      122.89     20.31 o
   1  11  -7     1105.50     1095.49     36.36 o
   3  11  -7      903.30      895.52     28.20 o
   5  11  -7     1819.52     1650.70     46.26 o
   7  11  -7      809.48      812.03     23.81 o
   9  11  -7      690.33      692.17     23.85 o
  11  11  -7      872.18      885.73     26.04 o
  13  11  -7      395.27      410.47     19.26 o
  15  11  -7       55.70       62.39     18.54 o
  17  11  -7      132.58      163.45     20.76 o
  -2  12  -7       54.00       57.86     21.80 o
   0  12  -7       87.87       98.45     13.82 o
   2  12  -7       34.72       33.46      9.48 o
   4  12  -7      485.89      468.26     13.63 o
   6  12  -7      403.99      365.11     13.35 o
   8  12  -7      248.72      258.21     11.30 o
  10  12  -7      304.15      266.73     10.30 o
  12  12  -7      335.31      385.49     16.18 o
  14  12  -7       47.29       66.15     14.48 o
  16  12  -7        5.63       -2.58     12.28 o
  -3  13  -7        8.26      -23.96     23.96 o
  -1  13  -7       41.07       42.84     19.83 o
   1  13  -7        6.14       13.10     12.30 o
   3  13  -7       88.70       86.10      9.04 o
   5  13  -7        0.89        4.73      6.93 o
   7  13  -7        9.07       -4.18      6.20 o
   9  13  -7       28.84       24.37      6.47 o
  11  13  -7       95.67       92.60      7.36 o
  13  13  -7       42.05       48.28      9.93 o
  15  13  -7       21.43       13.50      9.95 o
  17  13  -7       39.62       26.71     18.86 o
  -2  14  -7       78.16       96.25     22.40 o
   0  14  -7      426.78      442.63     23.30 o
   2  14  -7      204.81      215.51     14.21 o
   4  14  -7      348.36      358.94     14.49 o
   6  14  -7      512.22      477.06     16.48 o
   8  14  -7      313.47      275.02     11.01 o
  10  14  -7      147.59      138.29      9.31 o
  12  14  -7      146.60      123.29      9.85 o
  14  14  -7       19.23       13.79     13.87 o
  16  14  -7       55.93       46.81     13.01 o
  -3  15  -7        2.33       10.76     25.92 o
  -1  15  -7       99.59      112.82     22.00 o
   1  15  -7      308.43      303.51     23.89 o
   3  15  -7      274.50      279.46     13.93 o
   5  15  -7      877.69      840.33     23.70 o
   7  15  -7      244.91      238.19     10.60 o
   9  15  -7      121.94      119.26      8.79 o
  11  15  -7       99.19       96.40      8.83 o
  13  15  -7       34.91       38.66     10.08 o
  15  15  -7       46.66       59.32     10.59 o
  17  15  -7       94.22      107.02     19.41 o
  -2  16  -7       33.62        2.18     23.59 o
   0  16  -7      145.23      138.84     15.24 o
   2  16  -7      327.04      291.07     16.41 o
   4  16  -7      205.64      219.07     11.04 o
   6  16  -7      652.95      612.89     23.68 o
   8  16  -7      297.33      279.41     13.48 o
  10  16  -7       36.22       43.41      9.86 o
  12  16  -7       84.02       81.96      9.80 o
  14  16  -7       30.09       42.41     11.82 o
  16  16  -7        6.33       17.67     19.37 o
  -1  17  -7       39.68       52.23     21.28 o
   1  17  -7       42.61       21.60     13.24 o
   3  17  -7       46.58       31.02     11.09 o
   5  17  -7       35.73       39.37      6.22 o
   7  17  -7      138.77      123.81      9.80 o
   9  17  -7       81.79       76.79     10.56 o
  11  17  -7       94.53       92.51     12.06 o
  13  17  -7       19.34       27.31     10.49 o
  15  17  -7       26.50       49.31     16.96 o
  -2  18  -7        2.15       18.61     24.78 o
   0  18  -7       12.37       10.22     14.79 o
   2  18  -7      175.72      164.21     14.61 o
   4  18  -7      569.72      572.01     24.57 o
   6  18  -7      204.16      182.22     11.84 o
   8  18  -7       51.49       26.14      9.46 o
  10  18  -7       66.73       66.18     11.18 o
  12  18  -7       11.66        4.28      9.53 o
  14  18  -7       55.12       49.57     12.69 o
  16  18  -7       26.06        1.97     14.59 o
  -1  19  -7       64.78       53.84     23.76 o
   1  19  -7       71.65       79.46     14.66 o
   3  19  -7      165.37      198.50     14.21 o
   5  19  -7      625.11      672.49     26.80 o
   7  19  -7      162.54      157.35     12.19 o
   9  19  -7      120.83      112.57     12.51 o
  11  19  -7       62.62       60.16     12.64 o
  13  19  -7       25.27       21.92     11.24 o
  15  19  -7       15.77       -1.92     13.21 o
  -2  20  -7       20.65       17.86     27.03 o
   0  20  -7       83.47      109.98     21.80 o
   2  20  -7       45.60       53.05     12.97 o
   4  20  -7      218.47      239.69     14.66 o
   6  20  -7       79.07       82.28      9.22 o
   8  20  -7        5.48        7.47     11.28 o
  10  20  -7       31.57       32.16     11.71 o
  12  20  -7        2.52        8.03     13.63 o
  14  20  -7        0.42       -0.30     12.74 o
  -1  21  -7       28.51       34.41     24.63 o
   1  21  -7       34.06       37.31     14.97 o
   3  21  -7       60.10       37.43     12.65 o
   5  21  -7      123.52      122.00     11.69 o
   7  21  -7      127.33      105.67     13.54 o
   9  21  -7       18.88        1.88     16.53 o
  11  21  -7      171.08      217.33     17.14 o
  13  21  -7       11.38       33.44     14.49 o
  15  21  -7        4.26       19.94     18.51 o
   0  22  -7       22.22       27.46     21.66 o
   2  22  -7        2.78       -5.80     14.25 o
   4  22  -7       34.68       17.45     11.91 o
   6  22  -7       18.56       12.58      9.90 o
   8  22  -7       86.49       94.77     14.31 o
  10  22  -7       75.91       62.64     13.53 o
  12  22  -7       51.01       52.89     14.89 o
  14  22  -7       16.67       15.17     17.32 o
   1  23  -7       68.55       79.22     17.32 o
   3  23  -7      154.76      192.51     15.93 o
   5  23  -7      106.25      112.77     12.66 o
   7  23  -7       41.94       43.73      8.97 o
   9  23  -7       61.37       66.43     13.84 o
  11  23  -7       71.37       67.08     24.03 o
  13  23  -7      112.76       92.11     17.36 o
   0  24  -7       47.23       28.67     23.65 o
   2  24  -7       38.84       52.64     15.30 o
   4  24  -7        5.83        0.67     12.98 o
   6  24  -7       54.83       72.22     11.76 o
   8  24  -7       49.01       66.73     14.74 o
  10  24  -7       30.26       33.75     30.49 o
  12  24  -7       99.43       92.14     19.81 o
  14  24  -7        8.68       -1.25     17.21 o
   1  25  -7       17.10       18.80     21.35 o
   3  25  -7       73.02      110.55     16.16 o
   5  25  -7       16.43       25.80     12.25 o
   7  25  -7       36.07       28.40     10.66 o
   9  25  -7        1.94       -2.43     19.41 o
  11  25  -7       25.32       23.26     28.74 o
  13  25  -7        1.09       -4.03     16.28 o
   2  26  -7        2.01       11.55     15.60 o
   4  26  -7       69.68       79.16     14.25 o
   6  26  -7        1.16       -7.79     12.07 o
   8  26  -7       13.55        9.70     10.37 o
  10  26  -7        5.52        1.30     26.81 o
  12  26  -7       22.88       39.73     17.66 o
   3  27  -7       58.99       51.75     15.84 o
   5  27  -7       35.90       44.21     13.88 o
   7  27  -7       21.57       36.16     12.18 o
   9  27  -7       23.53       21.84     18.31 o
  11  27  -7       11.66       10.75     16.90 o
   2  28  -7       46.91       38.25     23.00 o
   4  28  -7       10.59       16.90     15.34 o
   6  28  -7        9.67       26.01     13.38 o
   8  28  -7       46.09       66.42     13.01 o
  10  28  -7        9.15      -16.96     16.96 o
   3  29  -7        0.02      -12.79     33.86 o
   5  29  -7        3.43       -2.70     14.77 o
   7  29  -7       27.87       24.24     13.45 o
   9  29  -7       11.54       23.72     28.45 o
  11  29  -7       10.09       -4.68     19.39 o
   4  30  -7       11.54        3.44     15.64 o
   6  30  -7        8.52        5.80     14.33 o
   8  30  -7       19.15       17.77     13.38 o
   7  31  -7       27.99       18.76     22.14 o
  -6   0  -6       70.72       88.83     27.26 o
  -4   0  -6      695.76      677.04     57.24 o
  -2   0  -6      291.15      279.06     29.98 o
   0   0  -6     2023.21     2042.96     59.41 o
   2   0  -6      594.36      574.58     18.84 o
   4   0  -6     4455.03     4743.17    131.87 o
   6   0  -6     3374.50     3298.45    121.86 o
   8   0  -6     4145.53     4214.38    219.86 o
  10   0  -6     2194.68     2223.31     74.64 o
  12   0  -6      663.31      590.01     23.29 o
  14   0  -6      345.72      361.02     22.15 o
  16   0  -6       47.44       43.65     26.28 o
  18   0  -6       33.15      -15.46     32.51 o
  -5   1  -6      182.28      208.88     23.25 o
  -3   1  -6      180.78      176.23     16.48 o
  -1   1  -6      396.01      385.59     15.02 o
   1   1  -6     5005.82     5119.81    102.06 o
   3   1  -6     2099.17     2044.57     42.52 o
   5   1  -6      580.81      553.38     11.88 o
   7   1  -6     3078.68     3201.98    118.22 o
   9   1  -6     2222.54     2162.60     61.20 o
  11   1  -6      743.79      741.46     19.03 o
  13   1  -6      154.09      172.70      9.93 o
  15   1  -6       63.05       69.34     17.21 o
  17   1  -6        5.64      -21.40     21.40 o
  -6   2  -6       37.85       32.82     20.20 o
  -4   2  -6       35.83       52.06     17.86 o
  -2   2  -6       15.04       -2.20     13.12 o
   0   2  -6      111.17      105.69      6.64 o
   2   2  -6      121.66      123.72      5.03 o
   4   2  -6      411.45      401.18      9.57 o
   6   2  -6      495.90      527.66     12.50 o
   8   2  -6      183.68      171.70      6.65 o
  10   2  -6      432.94      443.05     14.60 o
  12   2  -6      224.48      203.08      8.49 o
  14   2  -6        4.63       -0.13      8.76 o
  16   2  -6        5.38        1.29     17.90 o
  18   2  -6       29.26       37.28     26.39 o
  -5   3  -6       44.67       42.92     19.86 o
  -3   3  -6       51.16       29.65     14.78 o
  -1   3  -6      580.28      568.79     19.30 o
   1   3  -6      288.48      260.28      9.02 o
   3   3  -6      682.46      651.46     14.02 o
   5   3  -6      579.86      553.23     13.48 o
   7   3  -6     1811.29     1744.17     58.09 o
   9   3  -6     1051.79     1008.15     28.62 o
  11   3  -6      448.84      446.68     12.65 o
  13   3  -6       55.90       54.77      8.34 o
  15   3  -6       69.42       57.37     12.44 o
  17   3  -6       26.98       20.72     20.97 o
  -6   4  -6       59.19       46.71     22.13 o
  -4   4  -6      326.64      297.45     22.24 o
  -2   4  -6      654.17      712.95     27.01 o
   0   4  -6     1407.90     1418.90     33.72 o
   2   4  -6      643.45      637.44     14.96 o
   4   4  -6     3022.29     3000.34     59.19 o
   6   4  -6     5832.57     5845.45    132.04 o
   8   4  -6      981.08      893.07     31.64 o
  10   4  -6      936.81      938.68     27.94 o
  12   4  -6      716.33      666.03     19.38 o
  14   4  -6       85.17       92.31     10.79 o
  16   4  -6        0.43        5.88     19.11 o
  18   4  -6        5.29       -6.22     36.09 o
  -5   5  -6      176.81      180.05     20.92 o
  -3   5  -6      525.55      594.04     30.48 o
  -1   5  -6      260.35      287.21     13.43 o
   1   5  -6     2189.88     2207.66     51.64 o
   3   5  -6      960.61      971.96     21.14 o
   5   5  -6     5315.88     5384.16    132.06 o
   7   5  -6     3746.89     3744.72    128.45 o
   9   5  -6     3460.97     3560.05    100.58 o
  11   5  -6     1367.70     1340.46     32.64 o
  13   5  -6      408.13      448.71     17.44 o
  15   5  -6       57.41       74.63     13.26 o
  17   5  -6       13.16       20.29     20.70 o
  -6   6  -6       59.62       52.47     26.94 o
  -4   6  -6       31.48       27.80     21.69 o
  -2   6  -6       79.45       85.77     13.38 o
   0   6  -6      142.36      140.96      8.53 o
   2   6  -6      389.73      384.66     10.69 o
   4   6  -6      155.86      152.04      5.31 o
   6   6  -6     1079.87     1058.04     27.23 o
   8   6  -6      406.87      436.83     16.97 o
  10   6  -6     1190.89     1172.26     34.45 o
  12   6  -6      253.89      254.34     10.08 o
  14   6  -6        2.74       -1.65     10.74 o
  16   6  -6       20.69       37.12     18.91 o
  -5   7  -6        9.24       18.27     24.13 o
  -3   7  -6       42.17       14.51     19.40 o
  -1   7  -6      183.08      174.49     13.35 o
   1   7  -6      250.14      255.66      8.99 o
   3   7  -6      159.91      152.14      7.02 o
   5   7  -6      900.80      842.51     22.33 o
   7   7  -6       47.42       48.67      5.84 o
   9   7  -6     3574.26     3429.85     86.27 o
  11   7  -6      516.87      521.81     20.02 o
  13   7  -6       46.95       41.32      8.31 o
  15   7  -6       18.52        9.49     12.58 o
  17   7  -6       38.48       28.93     20.26 o
  -4   8  -6      116.28      126.76     22.62 o
  -2   8  -6      347.16      346.21     18.14 o
   0   8  -6      423.48      484.33     15.95 o
   2   8  -6     2073.49     2038.42     47.01 o
   4   8  -6      999.46      976.04     23.54 o
   6   8  -6     1639.06     1554.92     39.54 o
   8   8  -6      731.39      691.26     18.05 o
  10   8  -6     2234.39     2074.69     52.14 o
  12   8  -6      756.10      753.86     21.75 o
  14   8  -6       82.20       86.70     11.54 o
  16   8  -6        7.62       -1.62     27.45 o
  -5   9  -6      136.50      153.46     26.81 o
  -3   9  -6      294.02      304.26     25.26 o
  -1   9  -6      740.91      710.47     29.79 o
   1   9  -6      191.45      193.08      9.12 o
   3   9  -6     1215.90     1187.77     28.79 o
   5   9  -6     2616.73     2520.92     70.04 o
   7   9  -6     1103.50     1082.62     31.80 o
   9   9  -6     1546.39     1529.01     38.35 o
  11   9  -6      933.63      909.90     26.69 o
  13   9  -6       24.01       35.74      9.78 o
  15   9  -6      100.93      101.16     13.78 o
  17   9  -6        7.88        6.92     20.21 o
  -4  10  -6       39.29       61.66     23.07 o
  -2  10  -6       65.83       59.83     17.48 o
   0  10  -6      756.13      763.74     25.43 o
   2  10  -6     1221.63     1134.51     28.20 o
   4  10  -6      336.05      327.04      9.35 o
   6  10  -6      609.40      632.01     19.75 o
   8  10  -6      120.39      138.22      6.39 o
  10  10  -6     1053.09     1114.53     31.65 o
  12  10  -6      125.16      131.62      6.72 o
  14  10  -6       90.33       83.26     11.70 o
  16  10  -6       77.68       99.81     20.32 o
  -5  11  -6       29.42        6.41     24.44 o
  -3  11  -6       46.56       48.90     19.84 o
  -1  11  -6       45.38       28.66     11.76 o
   1  11  -6       62.14       70.43      8.75 o
   3  11  -6       34.07       22.55      5.07 o
   5  11  -6       17.45       17.08      4.98 o
   7  11  -6       54.41       49.73      4.81 o
   9  11  -6      288.50      301.02     10.92 o
  11  11  -6       23.81       17.94      6.55 o
  13  11  -6      167.77      158.64     12.00 o
  15  11  -6       28.67       29.44     13.32 o
  17  11  -6        6.93        2.41     21.05 o
  -4  12  -6       91.81      102.62     33.98 o
  -2  12  -6      234.70      249.83     31.99 o
   0  12  -6       98.21       93.06     11.81 o
   2  12  -6     1189.52     1144.26     34.70 o
   4  12  -6      848.95      848.39     20.94 o
   6  12  -6      930.76      879.37     25.50 o
   8  12  -6     1156.76     1127.40     36.96 o
  10  12  -6      895.01      860.99     25.37 o
  12  12  -6      228.70      207.59      8.73 o
  14  12  -6       94.74       91.61     12.44 o
  16  12  -6        5.39       14.04     23.30 o
  -5  13  -6       39.10       39.42     26.23 o
  -3  13  -6      162.94      160.53     23.23 o
  -1  13  -6      565.51      546.22     25.78 o
   1  13  -6      267.39      268.82     12.32 o
   3  13  -6      780.26      738.47     19.20 o
   5  13  -6      745.13      765.69     18.79 o
   7  13  -6      935.26      902.86     31.04 o
   9  13  -6       42.69       45.23      7.36 o
  11  13  -6      660.91      682.33     19.24 o
  13  13  -6       69.65       88.57     11.49 o
  15  13  -6       62.68       94.53     24.22 o
  17  13  -6       11.03       30.48     22.09 o
  -4  14  -6       42.14        8.94     29.86 o
  -2  14  -6      238.95      262.54     24.99 o
   0  14  -6      416.60      411.38     21.27 o
   2  14  -6       76.14       91.31      9.11 o
   4  14  -6      381.99      330.53     10.72 o
   6  14  -6     1065.02     1078.70     31.30 o
   8  14  -6     1687.30     1683.31     54.70 o
  10  14  -6      196.15      208.03      9.35 o
  12  14  -6      103.00      115.17     10.99 o
  14  14  -6       77.38      102.97     13.05 o
  16  14  -6       44.22       57.89     20.03 o
  -5  15  -6        1.05      -10.99     25.62 o
  -3  15  -6       18.16       23.95     21.73 o
  -1  15  -6       36.51       45.66     14.95 o
   1  15  -6      332.86      318.26     16.65 o
   3  15  -6       33.33       33.93      9.22 o
   5  15  -6      181.44      180.78      6.81 o
   7  15  -6      369.87      330.64     23.53 o
   9  15  -6      179.24      172.04     15.86 o
  11  15  -6      132.28      133.93      6.95 o
  13  15  -6       71.09       55.28      9.32 o
  15  15  -6        5.18        1.03     25.39 o
  -4  16  -6       59.10       38.17     24.26 o
  -2  16  -6       27.88       27.87     18.93 o
   0  16  -6      139.05      125.84     13.38 o
   2  16  -6      346.07      373.90     18.89 o
   4  16  -6      211.43      212.63      9.32 o
   6  16  -6      381.77      365.71     10.98 o
   8  16  -6     1535.79     1509.54     49.64 o
  10  16  -6      127.10      105.03      9.13 o
  12  16  -6       68.74       61.13      8.25 o
  14  16  -6       41.28       29.74     10.57 o
  16  16  -6        2.80       -9.87     19.56 o
  -3  17  -6      116.82      109.28     23.15 o
  -1  17  -6       65.81       66.85     14.44 o
   1  17  -6      136.33      146.35     13.70 o
   3  17  -6      341.35      326.88     17.01 o
   5  17  -6      184.51      194.88      8.19 o
   7  17  -6      823.00      808.06     25.15 o
   9  17  -6      295.17      303.47     22.01 o
  11  17  -6      161.01      181.25      9.70 o
  13  17  -6      112.75      101.11     10.28 o
  15  17  -6       26.68       43.86     18.88 o
  -4  18  -6       44.32       35.92     25.27 o
  -2  18  -6      171.07      172.29     22.93 o
   0  18  -6      224.46      242.77     17.05 o
   2  18  -6      290.44      296.16     15.77 o
   4  18  -6      158.64      135.55      9.69 o
   6  18  -6      777.21      732.03     19.36 o
   8  18  -6      577.09      583.56     23.11 o
  10  18  -6      268.06      251.09     11.28 o
  12  18  -6       71.75       90.45     10.24 o
  14  18  -6       68.14       75.49     13.49 o
  16  18  -6        2.62        0.00     21.33 o
  -3  19  -6        4.59      -18.75     24.39 o
  -1  19  -6        2.69       -3.70     19.36 o
   1  19  -6       30.84       28.43     13.48 o
   3  19  -6       28.90       35.03     10.41 o
   5  19  -6        6.63        2.54      8.76 o
   7  19  -6      116.98      106.32      6.68 o
   9  19  -6       80.81      105.49      9.39 o
  11  19  -6      207.04      206.93     10.89 o
  13  19  -6       37.45       40.39     10.30 o
  15  19  -6        5.64       15.16     18.85 o
  -2  20  -6       79.91      110.97     23.79 o
   0  20  -6       41.50       40.15     13.80 o
   2  20  -6        7.46        6.98     11.81 o
   4  20  -6       76.10       66.25     10.40 o
   6  20  -6      252.89      234.29     12.40 o
   8  20  -6      195.19      178.61     14.00 o
  10  20  -6       12.90        0.58      8.67 o
  12  20  -6        7.27        6.13      9.40 o
  14  20  -6        5.75        9.18     13.03 o
  -3  21  -6       64.09       62.77     24.41 o
  -1  21  -6        8.87       -3.06     25.29 o
   1  21  -6       56.16       63.25     13.32 o
   3  21  -6      105.90      108.10     12.43 o
   5  21  -6       11.72       12.81     11.36 o
   7  21  -6      197.89      206.75     11.99 o
   9  21  -6       94.85       97.69      9.97 o
  11  21  -6       17.14       13.36     10.46 o
  13  21  -6       29.22       31.77     10.85 o
  15  21  -6       18.33       18.05     15.16 o
  -2  22  -6       53.84       52.66     24.08 o
   0  22  -6       42.94       55.50     20.12 o
   2  22  -6      402.11      362.26     19.21 o
   4  22  -6      331.23      305.57     16.30 o
   6  22  -6       78.27       84.18     13.04 o
   8  22  -6      121.09      121.72     12.28 o
  10  22  -6      207.97      202.44     12.99 o
  12  22  -6      114.44      107.38     12.50 o
  14  22  -6       51.46       69.93     14.51 o
  -1  23  -6       18.72       44.79     22.33 o
   1  23  -6       30.55       19.25     14.21 o
   3  23  -6       25.47       39.63     12.47 o
   5  23  -6       44.53       34.57     10.64 o
   7  23  -6      167.10      156.33     12.20 o
   9  23  -6       62.59       64.53     10.67 o
  11  23  -6       32.84       21.81     11.51 o
  13  23  -6        1.13      -13.07     13.07 o
  -2  24  -6       58.23       33.91     23.88 o
   0  24  -6        0.59        4.78     20.18 o
   2  24  -6       23.52       22.36     13.32 o
   4  24  -6        8.60       20.16     11.51 o
   6  24  -6       24.52       23.83     10.86 o
   8  24  -6       10.92       24.56     10.78 o
  10  24  -6       32.66       40.75     11.12 o
  12  24  -6       69.19       58.75     14.61 o
  14  24  -6        1.63        1.61     14.72 o
  -1  25  -6       22.56       47.34     24.67 o
   1  25  -6       10.60        9.83     14.81 o
   3  25  -6      111.56      118.37     14.14 o
   5  25  -6       23.82       38.67     12.17 o
   7  25  -6       19.70       26.21     11.13 o
   9  25  -6       10.09        5.05     11.18 o
  11  25  -6       18.61       26.75     12.67 o
  13  25  -6        6.32      -11.47     14.19 o
   0  26  -6        4.88       12.60     35.81 o
   2  26  -6        0.62       -5.26     14.16 o
   4  26  -6      272.15      287.76     17.50 o
   6  26  -6       57.60       50.26     15.04 o
   8  26  -6       55.83       74.34     12.50 o
  10  26  -6       33.07       54.13     12.26 o
  12  26  -6       19.10        2.82     13.53 o
  -1  27  -6        8.73      -17.26     23.81 o
   1  27  -6       14.60        4.44     22.03 o
   3  27  -6        7.41       15.76     14.39 o
   5  27  -6       13.44       17.04     12.64 o
   7  27  -6       28.04       20.89     12.55 o
   9  27  -6       16.49       19.11     12.27 o
  11  27  -6       22.01       24.55     13.29 o
   0  28  -6       14.40       42.25     24.29 o
   2  28  -6        8.27       53.64     21.22 o
   4  28  -6       15.11       11.20     14.11 o
   6  28  -6       13.12        3.54     13.31 o
   8  28  -6       30.18       20.41     12.85 o
  10  28  -6       46.20       35.41     13.78 o
  12  28  -6       44.62       29.03     14.85 o
   1  29  -6        7.07        1.83     22.79 o
   3  29  -6        3.10       11.40     15.53 o
   5  29  -6       37.90       49.03     16.06 o
   7  29  -6       15.01       21.46     14.12 o
   9  29  -6       62.92       74.27     14.43 o
  11  29  -6        3.05      -10.01     14.53 o
   2  30  -6        9.72       -1.49     22.00 o
   4  30  -6       28.34       17.40     15.65 o
   6  30  -6        8.12       -9.35     14.44 o
   8  30  -6       61.49       83.78     16.11 o
  10  30  -6        4.42       -0.27     14.18 o
   3  31  -6       55.48       59.38     23.89 o
   5  31  -6       15.02       14.20     15.28 o
   7  31  -6       32.04       35.30     15.04 o
   9  31  -6        2.14        3.66     14.93 o
   4  32  -6        1.51      -18.35     22.48 o
   6  32  -6        0.27       -5.66     15.71 o
   8  32  -6        8.50       30.80     15.30 o
  -7   1  -5       48.92       36.53     23.50 o
  -5   1  -5      169.10      171.85     21.54 o
  -3   1  -5      464.00      406.63     28.75 o
  -1   1  -5      694.38      703.16     18.15 o
   1   1  -5     3673.60     3673.03     73.63 o
   3   1  -5     3786.04     3758.01     74.23 o
   5   1  -5     4722.58     4840.85    109.21 o
   7   1  -5     1273.25     1272.43     36.91 o
   9   1  -5     1616.32     1603.01     39.19 o
  11   1  -5      589.89      556.21     15.68 o
  13   1  -5      558.79      570.72     21.18 o
  15   1  -5        8.42        1.79     18.56 o
  17   1  -5       52.93       47.17     24.73 o
  -6   2  -5      195.08      210.19     24.22 o
  -4   2  -5       72.78       69.10     19.95 o
  -2   2  -5     1612.86     1561.36     46.01 o
   0   2  -5     2711.26     2714.59     50.62 o
   2   2  -5     7624.18     7588.35    159.23 o
   4   2  -5     1285.01     1198.00     24.19 o
   6   2  -5     7713.37     8000.39    260.97 o
   8   2  -5     1757.83     1674.29     47.51 o
  10   2  -5      788.64      768.76     19.12 o
  12   2  -5      516.14      560.11     19.74 o
  14   2  -5      165.60      147.39     19.13 o
  16   2  -5       55.53       20.05     21.99 o
  -7   3  -5       52.66       56.84     19.90 o
  -5   3  -5      247.67      246.18     23.99 o
  -3   3  -5      391.83      352.52     17.70 o
  -1   3  -5     2408.47     2374.30     51.05 o
   1   3  -5     3060.49     2979.10     63.76 o
   3   3  -5     2961.00     2951.32     56.31 o
   5   3  -5      229.35      172.52      5.02 o
   7   3  -5     3736.08     3908.71    110.71 o
   9   3  -5      108.71       95.16      4.55 o
  11   3  -5     1911.51     1993.69     51.88 o
  13   3  -5      598.41      627.07     26.57 o
  15   3  -5       25.08       36.28     18.25 o
  17   3  -5       43.65       52.61     23.18 o
  -6   4  -5        3.02       -6.08     17.74 o
  -4   4  -5      159.10      176.28     17.24 o
  -2   4  -5       63.73       57.15      7.74 o
   0   4  -5      485.21      466.88     11.50 o
   2   4  -5      378.95      356.11      9.03 o
   4   4  -5     2029.40     2305.17     56.43 o
   6   4  -5     1543.85     1635.71     54.30 o
   8   4  -5     1004.23     1098.99     32.23 o
  10   4  -5      607.94      551.86     14.67 o
  12   4  -5      919.12      836.34     26.62 o
  14   4  -5       60.18       78.39     16.88 o
  16   4  -5       62.91       65.38     21.49 o
  -7   5  -5       22.48       21.60     19.49 o
  -5   5  -5       54.85       47.24     15.36 o
  -3   5  -5      280.00      284.94     14.79 o
  -1   5  -5      261.77      281.95      8.82 o
   1   5  -5     1691.37     1745.60     36.87 o
   3   5  -5     5370.73     5662.01    131.42 o
   5   5  -5      588.91      568.70     14.85 o
   7   5  -5     1229.69     1199.47     29.25 o
   9   5  -5      400.36      393.15     10.67 o
  11   5  -5      324.51      273.64     10.14 o
  13   5  -5       58.36       56.89     10.79 o
  15   5  -5      148.20      143.76     20.37 o
  17   5  -5        1.33      -19.14     23.25 o
  -6   6  -5       62.32       75.81     18.47 o
  -4   6  -5      416.61      380.08     21.28 o
  -2   6  -5     1709.04     1615.00     43.76 o
   0   6  -5     3408.74     3383.27     73.84 o
   2   6  -5     3353.82     3307.27     70.77 o
   4   6  -5     4185.07     4024.31    113.91 o
   6   6  -5      133.98      109.22      6.34 o
   8   6  -5     2386.90     2372.16     59.30 o
  10   6  -5     1163.59     1165.64     31.84 o
  12   6  -5      968.07      916.44     28.85 o
  14   6  -5      301.05      295.77     22.63 o
  16   6  -5      102.62       92.36     21.42 o
  -7   7  -5       47.06       58.35     21.67 o
  -5   7  -5      151.28      158.08     18.19 o
  -3   7  -5      413.25      402.24     20.37 o
  -1   7  -5      366.81      349.66     13.23 o
   1   7  -5     3658.99     3659.36     77.54 o
   3   7  -5     4909.41     4946.50    107.79 o
   5   7  -5      907.86      802.45     23.12 o
   7   7  -5     2766.69     2674.88     66.62 o
   9   7  -5     1070.47     1069.14     25.46 o
  11   7  -5      520.58      545.55     16.92 o
  13   7  -5      388.79      389.49     20.19 o
  15   7  -5      118.83      141.28     20.65 o
  17   7  -5       66.35       70.74     24.28 o
  -6   8  -5       21.51       49.92     22.38 o
  -4   8  -5      175.40      159.39     20.17 o
  -2   8  -5      685.31      649.08     26.57 o
   0   8  -5     1015.08     1017.39     25.66 o
   2   8  -5      714.57      682.09     16.24 o
   4   8  -5     1956.73     1997.86     44.09 o
   6   8  -5      347.35      350.56     12.26 o
   8   8  -5      448.75      518.27     15.51 o
  10   8  -5       88.80       80.12      5.12 o
  12   8  -5      307.23      319.34     13.63 o
  14   8  -5       12.50       23.37     16.48 o
  16   8  -5      102.77       98.01     30.54 o
  -7   9  -5       60.06       89.68     27.21 o
  -5   9  -5        8.50       -1.63     19.51 o
  -3   9  -5      185.01      195.61     19.86 o
  -1   9  -5     1295.52     1230.70     38.05 o
   1   9  -5      423.03      419.14     12.06 o
   3   9  -5      428.84      434.44     11.09 o
   5   9  -5      219.90      197.77      7.21 o
   7   9  -5      149.82      150.44      6.04 o
   9   9  -5      357.92      392.61     10.64 o
  11   9  -5      116.12       92.43      7.97 o
  13   9  -5        6.49        6.12     13.97 o
  15   9  -5       87.93       84.22     19.21 o
  17   9  -5       56.80       82.60     29.13 o
  -6  10  -5        3.13      -17.54     23.93 o
  -4  10  -5      267.24      271.91     23.50 o
  -2  10  -5      493.27      521.77     24.06 o
   0  10  -5      820.43      741.96     21.90 o
   2  10  -5      342.75      317.88      8.99 o
   4  10  -5     2535.00     2429.39     53.47 o
   6  10  -5     1889.69     1837.63     52.78 o
   8  10  -5     1405.27     1352.89     34.99 o
  10  10  -5      214.88      215.64      7.67 o
  12  10  -5      275.64      278.90     17.93 o
  14  10  -5      236.60      203.25     20.29 o
  16  10  -5      179.02      197.63     40.37 o
  -7  11  -5       73.58       67.89     28.76 o
  -5  11  -5       64.97       74.49     22.62 o
  -3  11  -5      642.82      646.69     37.42 o
  -1  11  -5     1376.43     1290.54     48.41 o
   1  11  -5     2634.77     2544.57     60.30 o
   3  11  -5     4577.65     4503.62     95.95 o
   5  11  -5     2284.43     2295.53     52.88 o
   7  11  -5     1132.45     1105.51     28.43 o
   9  11  -5     3358.42     3359.09     78.57 o
  11  11  -5       37.40       38.35      6.52 o
  13  11  -5      299.65      325.46     17.14 o
  15  11  -5      107.97      119.46     20.90 o
  -6  12  -5       46.94       44.50     22.31 o
  -4  12  -5       89.65       96.62     20.07 o
  -2  12  -5      387.68      396.12     19.77 o
   0  12  -5      523.26      539.43     18.33 o
   2  12  -5     1058.74     1009.52     24.41 o
   4  12  -5      386.31      350.22      9.67 o
   6  12  -5     1261.18     1297.56     37.13 o
   8  12  -5     1712.25     1700.78     36.48 o
  10  12  -5      316.30      338.35     10.78 o
  12  12  -5      219.49      225.35     11.42 o
  14  12  -5      236.33      246.34     21.86 o
  16  12  -5       18.38       16.42     22.07 o
  -5  13  -5       31.95       47.90     23.16 o
  -3  13  -5       47.75       42.66     17.41 o
  -1  13  -5      155.33      150.74     16.65 o
   1  13  -5      210.80      225.04     10.56 o
   3  13  -5      175.72      180.59      6.74 o
   5  13  -5      289.73      297.93      8.60 o
   7  13  -5       10.94       19.92      3.66 o
   9  13  -5      574.76      577.83     15.20 o
  11  13  -5      347.10      280.74     13.14 o
  13  13  -5       18.36       42.34      9.78 o
  15  13  -5        4.05      -16.28     19.00 o
  -6  14  -5        3.90       19.32     24.16 o
  -4  14  -5       38.16       35.13     19.85 o
  -2  14  -5      140.04      159.21     13.91 o
   0  14  -5      518.34      509.32     21.79 o
   2  14  -5      392.49      365.38     11.79 o
   4  14  -5      970.27      964.06     23.64 o
   6  14  -5     1034.75     1007.68     25.56 o
   8  14  -5       22.78       22.51      4.26 o
  10  14  -5      288.42      245.68      9.78 o
  12  14  -5      174.25      152.61     12.16 o
  14  14  -5       57.08       85.85     21.94 o
  16  14  -5        8.33       -7.29     21.86 o
  -5  15  -5       55.84       50.96     22.71 o
  -3  15  -5      264.26      275.48     24.52 o
  -1  15  -5      733.82      719.15     29.27 o
   1  15  -5      548.05      566.26     20.69 o
   3  15  -5     1185.26     1166.58     27.55 o
   5  15  -5      781.18      746.98     19.00 o
   7  15  -5      364.51      352.86     11.75 o
   9  15  -5     1460.24     1452.08     34.11 o
  11  15  -5      142.29      139.89      9.33 o
  13  15  -5      130.53      154.48     11.81 o
  15  15  -5       70.87       80.56     21.56 o
  -6  16  -5       90.78       88.52     27.19 o
  -4  16  -5       79.96       74.19     21.18 o
  -2  16  -5      123.98      138.69     14.48 o
   0  16  -5      457.07      442.97     20.86 o
   2  16  -5     2344.39     2224.92     63.60 o
   4  16  -5     1723.98     1715.09     40.94 o
   6  16  -5      372.77      361.49     11.91 o
   8  16  -5      628.03      649.14     18.11 o
  10  16  -5      788.19      817.72     25.74 o
  12  16  -5      142.74      153.64     10.82 o
  14  16  -5       20.34       32.47     14.66 o
  16  16  -5       23.25       56.80     23.59 o
  -5  17  -5       51.18       50.75     22.24 o
  -3  17  -5       38.85       38.31     19.08 o
  -1  17  -5      272.22      239.34     15.48 o
   1  17  -5      311.16      317.76     16.59 o
   3  17  -5      487.37      454.72     16.16 o
   5  17  -5      165.06      149.98      7.25 o
   7  17  -5       57.64       65.17      6.41 o
   9  17  -5      102.08       86.61      8.60 o
  11  17  -5       36.85       35.50      9.40 o
  13  17  -5        2.17       -6.33     11.83 o
  15  17  -5       31.97       39.69     20.27 o
  -4  18  -5        3.99        1.76     29.72 o
  -2  18  -5       28.89       43.89     17.98 o
   0  18  -5      511.62      523.51     23.98 o
   2  18  -5      390.30      359.23     18.72 o
   4  18  -5      341.49      338.90     12.18 o
   6  18  -5      174.58      161.94      8.95 o
   8  18  -5      100.27       95.01      7.47 o
  10  18  -5      601.13      537.31     19.47 o
  12  18  -5       43.77       37.08     10.03 o
  14  18  -5       96.77      124.18     16.08 o
  -5  19  -5       18.80       -2.88     23.78 o
  -3  19  -5       79.86       74.57     21.64 o
  -1  19  -5      532.86      589.68     26.21 o
   1  19  -5      289.11      334.02     17.13 o
   3  19  -5       35.56       43.91      9.61 o
   5  19  -5      765.79      692.64     22.93 o
   7  19  -5      429.66      434.20     18.92 o
   9  19  -5      186.92      166.07     11.49 o
  11  19  -5       48.55       48.32      9.50 o
  13  19  -5       31.20       27.76     13.02 o
  15  19  -5       38.21       47.02     22.11 o
  -4  20  -5        9.94       28.67     23.84 o
  -2  20  -5      143.79      143.26     20.51 o
   0  20  -5      514.68      492.47     24.53 o
   2  20  -5      278.28      245.43     13.56 o
   4  20  -5      749.31      746.71     28.09 o
   6  20  -5       27.13       28.18      8.42 o
   8  20  -5      358.12      323.84     16.59 o
  10  20  -5      173.80      187.95     10.92 o
  12  20  -5       67.81       90.53     12.76 o
  14  20  -5       15.94       26.88     14.58 o
  -5  21  -5       40.96       38.94     26.84 o
  -3  21  -5       26.63       13.27     22.42 o
  -1  21  -5      106.87      102.75     14.42 o
   1  21  -5       48.57       35.75     11.66 o
   3  21  -5       51.57       40.25     10.06 o
   5  21  -5      192.61      172.34     11.37 o
   7  21  -5       19.67       24.36      9.31 o
   9  21  -5       29.11       31.04     10.01 o
  11  21  -5       19.34       23.35      9.92 o
  13  21  -5        0.72       -5.40     14.79 o
  -4  22  -5       51.15       43.26     23.97 o
  -2  22  -5      123.51      148.48     22.63 o
   0  22  -5      163.28      157.21     14.66 o
   2  22  -5      236.14      226.39     14.77 o
   4  22  -5       74.30       79.95     10.78 o
   6  22  -5       86.58       72.96     10.01 o
   8  22  -5        7.06        1.30      9.61 o
  10  22  -5       50.37       49.68     11.41 o
  12  22  -5        7.33        6.78     13.08 o
  14  22  -5       36.42       46.20     21.38 o
  -3  23  -5       22.93        6.03     22.80 o
  -1  23  -5       68.85       85.33     19.67 o
   1  23  -5      327.21      374.72     18.87 o
   3  23  -5       25.07       27.46     12.22 o
   5  23  -5      242.27      252.33     14.50 o
   7  23  -5      123.11      144.51     12.23 o
   9  23  -5       24.57        9.84     11.06 o
  11  23  -5      109.60      102.59     13.05 o
  13  23  -5       29.16       41.51     15.79 o
  -4  24  -5       37.39       53.47     27.59 o
  -2  24  -5       67.30       98.91     22.79 o
   0  24  -5       59.59       66.49     14.10 o
   2  24  -5       79.51       91.91     12.95 o
   4  24  -5      153.67      135.02     12.50 o
   6  24  -5      101.49      107.92     11.56 o
   8  24  -5       59.18       63.85     15.68 o
  10  24  -5      129.74      133.42     13.85 o
  12  24  -5        2.71       16.32     14.12 o
  -3  25  -5        3.80      -21.78     25.25 o
  -1  25  -5       15.61       19.91     20.98 o
   1  25  -5       81.15       83.51     15.11 o
   3  25  -5       39.85       35.01     11.93 o
   5  25  -5        1.66        0.84     11.38 o
   7  25  -5        6.23       12.18     11.73 o
   9  25  -5       25.60       36.98     12.21 o
  11  25  -5       41.11       43.42     13.81 o
  13  25  -5       13.01       21.20     38.15 o
  -2  26  -5       41.63       36.53     22.42 o
   0  26  -5       26.88       -9.04     42.46 o
   2  26  -5       96.50       95.89     13.83 o
   4  26  -5       37.19       44.30     12.36 o
   6  26  -5        3.37        7.66     11.53 o
   8  26  -5       33.08       35.74     18.38 o
  10  26  -5       67.92       70.06     14.38 o
  12  26  -5       14.14       23.82     14.92 o
  -1  27  -5        3.19       30.00     22.60 o
   1  27  -5        6.07       10.62     18.39 o
   3  27  -5      108.34      104.33     14.25 o
   5  27  -5       30.13       25.64     12.34 o
   7  27  -5       20.71       19.86     12.36 o
   9  27  -5       13.42       -7.73     13.00 o
  11  27  -5       21.54        2.02     14.76 o
  -2  28  -5       17.32       32.72     23.93 o
   0  28  -5      102.46       67.00     23.52 o
   2  28  -5      288.92      338.93     19.55 o
   4  28  -5       16.82        7.24     12.93 o
   6  28  -5      129.23      149.23     14.93 o
   8  28  -5       37.41       41.70     13.51 o
  10  28  -5       24.75       26.22     14.97 o
  12  28  -5        4.20      -15.24     34.57 o
  -1  29  -5        1.64       23.78     23.87 o
   1  29  -5       63.61       88.86     21.62 o
   3  29  -5        7.67       11.39     13.98 o
   5  29  -5        9.50       21.29     14.04 o
   7  29  -5        9.64       29.44     13.90 o
   9  29  -5        0.78       -8.74     16.62 o
  11  29  -5        2.75        9.33     33.00 o
   0  30  -5        9.30      -13.77     22.48 o
   2  30  -5       44.86       71.55     21.88 o
   4  30  -5        7.59       16.07     14.14 o
   6  30  -5        8.56       22.30     14.31 o
   8  30  -5        9.70       25.44     14.99 o
  10  30  -5        9.49       39.48     16.31 o
   1  31  -5        1.68       14.34     21.58 o
   3  31  -5       21.54       26.42     21.84 o
   5  31  -5        6.79       -6.72     14.93 o
   7  31  -5       36.22       30.10     14.84 o
   9  31  -5        6.07       -3.85     20.90 o
   2  32  -5       29.23       50.88     21.77 o
   4  32  -5       12.45       26.24     21.04 o
   6  32  -5        9.63       15.96     20.89 o
   8  32  -5        3.31        2.88     22.20 o
   3  33  -5       14.81        1.27     23.62 o
   5  33  -5        3.42       -9.60     23.32 o
   7  33  -5       10.78       11.54     22.82 o
  -8   0  -4      202.35      207.59     36.58 o
  -6   0  -4      361.22      388.24     39.67 o
  -4   0  -4     1206.63     1281.53     89.09 o
  -2   0  -4     3189.10     3151.12    101.29 o
   0   0  -4     4602.32     4708.53    133.01 o
   2   0  -4     3341.94     3457.65     97.42 o
   4   0  -4    42121.89    43994.59   1478.72 o
   6   0  -4     9523.01     9411.28    317.54 o
   8   0  -4     6088.78     6594.15    212.10 o
  10   0  -4     4156.70     4106.68    162.03 o
  12   0  -4      597.46      529.91     30.87 o
  14   0  -4      496.38      529.60     49.41 o
  16   0  -4       89.33       82.48     35.83 o
  -9   1  -4       70.71       92.41     28.07 o
  -7   1  -4       51.19       42.78     21.11 o
  -5   1  -4      742.39      672.95     37.17 o
  -3   1  -4     1428.51     1464.47     43.88 o
  -1   1  -4      661.49      628.09     14.30 o
   1   1  -4     1900.06     1901.21     38.15 o
   3   1  -4     3318.61     3455.68     68.78 o
   5   1  -4     5315.95     5504.99    158.01 o
   7   1  -4      253.29      264.66      7.51 o
   9   1  -4     1914.16     1900.64     45.53 o
  11   1  -4      469.24      454.10     17.10 o
  13   1  -4       24.00       28.68     15.63 o
  15   1  -4        9.13      -16.61     19.84 o
  17   1  -4        1.80       -8.55     25.72 o
  -8   2  -4        3.06      -22.83     22.83 o
  -6   2  -4       12.51       -3.46     18.17 o
  -4   2  -4       43.45       22.22     14.42 o
  -2   2  -4       41.01       39.42      7.78 o
   0   2  -4       99.99       86.86      3.77 o
   2   2  -4      110.65       99.65      3.32 o
   4   2  -4     5204.42     5510.57    136.47 o
   6   2  -4      842.89      877.10     25.94 o
   8   2  -4     1562.39     1725.97     40.42 o
  10   2  -4       52.37       54.85      7.56 o
  12   2  -4      105.72       73.89     10.90 o
  14   2  -4       30.64       28.27     23.86 o
  16   2  -4        3.77       -1.13     22.98 o
  -9   3  -4        4.30        3.91     26.54 o
  -7   3  -4       62.29       59.60     21.35 o
  -5   3  -4      194.69      188.34     19.82 o
  -3   3  -4      246.32      253.69     13.24 o
  -1   3  -4      806.90      893.25     19.19 o
   1   3  -4     1165.68     1137.65     24.69 o
   3   3  -4     1547.51     1668.45     36.15 o
   5   3  -4     4073.67     4313.38    138.69 o
   7   3  -4     1545.36     1396.53     32.76 o
   9   3  -4      611.31      556.20     15.38 o
  11   3  -4       58.37       72.31     14.76 o
  13   3  -4       70.99       55.24     15.96 o
  15   3  -4       47.85       29.78     20.35 o
  17   3  -4        1.21        7.49     26.33 o
  -8   4  -4      211.59      243.07     28.35 o
  -6   4  -4      261.64      283.92     24.54 o
  -4   4  -4      945.87      913.61     47.39 o
  -2   4  -4     2500.87     2502.80     57.02 o
   0   4  -4     7502.94     7712.55    155.23 o
   2   4  -4     4618.77     4398.06    101.04 o
   4   4  -4     7544.57     7775.49    221.25 o
   6   4  -4    10235.64    10462.65    258.60 o
   8   4  -4     5086.95     5032.95    128.32 o
  10   4  -4      612.04      607.76     17.63 o
  12   4  -4      210.22      212.12     12.70 o
  14   4  -4       98.35      114.84     19.02 o
  16   4  -4       32.95       46.63     23.28 o
  -9   5  -4       35.09       -4.45     31.15 o
  -7   5  -4      195.89      208.06     19.97 o
  -5   5  -4      507.59      469.39     31.46 o
  -3   5  -4      402.66      413.10     14.85 o
  -1   5  -4     1463.95     1538.51     33.70 o
   1   5  -4     4887.52     4853.81    115.69 o
   3   5  -4     6549.95     7107.97    157.17 o
   5   5  -4     9782.52    10785.48    360.29 o
   7   5  -4     2853.25     2833.54     65.81 o
   9   5  -4     2089.08     2116.18     51.16 o
  11   5  -4      314.84      321.63     13.93 o
  13   5  -4       88.66       79.81     23.93 o
  15   5  -4      117.74      115.55     21.75 o
  -8   6  -4       47.09       54.39     18.38 o
  -6   6  -4       77.27       54.18     14.77 o
  -4   6  -4       24.39       25.17     12.02 o
  -2   6  -4      572.35      600.77     15.58 o
   0   6  -4      870.90      897.32     20.17 o
   2   6  -4     3441.66     3731.32     82.35 o
   4   6  -4      622.03      660.73     21.69 o
   6   6  -4     1173.29     1224.65     34.65 o
   8   6  -4      937.05      971.80     20.89 o
  10   6  -4      636.08      644.58     19.34 o
  12   6  -4      109.92       99.24     11.47 o
  14   6  -4      119.19      116.60     20.36 o
  16   6  -4        1.43      -23.56     23.56 o
  -7   7  -4       23.54       -5.60     16.66 o
  -5   7  -4      346.85      344.67     19.66 o
  -3   7  -4      209.55      202.67     11.94 o
  -1   7  -4      227.10      235.78      8.01 o
   1   7  -4     1747.98     1836.73     41.04 o
   3   7  -4     2951.64     3065.96     65.56 o
   5   7  -4     2823.42     2844.22     78.05 o
   7   7  -4     1138.30     1213.62     29.09 o
   9   7  -4      290.87      261.04      8.24 o
  11   7  -4      298.71      307.43     12.40 o
  13   7  -4      127.59      108.59     17.95 o
  15   7  -4       19.99       24.94     20.86 o
  -8   8  -4      107.71      107.41     19.54 o
  -6   8  -4      206.07      246.09     18.65 o
  -4   8  -4      581.06      608.07     27.74 o
  -2   8  -4      212.73      189.79     10.66 o
   0   8  -4     4255.89     4317.38     96.30 o
   2   8  -4     2778.54     2546.77     56.71 o
   4   8  -4     1302.61     1179.37     28.17 o
   6   8  -4     8097.49     8184.03    187.62 o
   8   8  -4     1656.40     1505.41     32.70 o
  10   8  -4     1408.53     1334.02     32.42 o
  12   8  -4      131.83      143.21     12.10 o
  14   8  -4       19.64       44.33     18.49 o
  16   8  -4       42.32       92.31     32.36 o
  -7   9  -4      138.15      149.30     26.69 o
  -5   9  -4      560.97      619.26     29.59 o
  -3   9  -4      423.53      427.71     23.59 o
  -1   9  -4     1910.82     1938.84     44.63 o
   1   9  -4     1520.42     1519.25     34.18 o
   3   9  -4     3659.64     3703.78     81.76 o
   5   9  -4     4652.57     4775.85    111.14 o
   7   9  -4     2046.59     2080.72     46.12 o
   9   9  -4     1041.13     1050.12     22.61 o
  11   9  -4      532.67      532.40     19.17 o
  13   9  -4       62.70       75.53     17.60 o
  15   9  -4       62.95       91.97     22.08 o
  -8  10  -4        8.84       -4.77     26.02 o
  -6  10  -4      212.70      203.55     22.92 o
  -4  10  -4      417.68      393.94     25.85 o
  -2  10  -4      649.03      591.50     22.35 o
   0  10  -4      731.61      734.96     19.36 o
   2  10  -4      643.27      683.29     15.89 o
   4  10  -4     2128.37     2156.53     49.70 o
   6  10  -4     2126.18     2251.16     48.88 o
   8  10  -4      686.42      764.60     18.31 o
  10  10  -4     1138.92     1162.64     28.00 o
  12  10  -4      217.85      219.60     14.37 o
  14  10  -4       20.13       17.39     18.53 o
  16  10  -4       18.47       13.32     24.63 o
  -7  11  -4       18.12        8.17     20.58 o
  -5  11  -4       72.28       85.48     17.70 o
  -3  11  -4      131.98      122.29     12.54 o
  -1  11  -4       59.71       62.55      7.43 o
   1  11  -4      824.40      895.85     22.85 o
   3  11  -4      373.22      364.34      9.57 o
   5  11  -4      273.03      283.30      8.28 o
   7  11  -4     1310.58     1251.21     27.68 o
   9  11  -4      360.13      337.49     10.98 o
  11  11  -4       31.41       36.46      7.90 o
  13  11  -4       38.33       11.30     16.34 o
  15  11  -4       23.51       30.71     22.68 o
  -8  12  -4       29.84       48.40     28.83 o
  -6  12  -4      259.85      294.05     25.67 o
  -4  12  -4      266.97      228.12     20.92 o
  -2  12  -4      214.13      223.37     12.98 o
   0  12  -4     1140.02     1124.94     28.11 o
   2  12  -4     2516.98     2539.83     61.23 o
   4  12  -4     1126.11     1074.45     23.71 o
   6  12  -4      680.46      637.32     14.30 o
   8  12  -4     2061.06     1999.39     43.87 o
  10  12  -4      825.33      838.63     26.72 o
  12  12  -4      136.74      138.06     11.05 o
  14  12  -4       47.93       42.37     19.17 o
  16  12  -4       30.58       47.12     24.43 o
  -7  13  -4      110.11      100.35     23.96 o
  -5  13  -4      150.17      134.59     21.81 o
  -3  13  -4      910.16      913.79     35.82 o
  -1  13  -4     1064.47     1100.12     32.01 o
   1  13  -4     2098.26     2067.71     51.41 o
   3  13  -4     1975.92     2051.52     47.93 o
   5  13  -4     1351.36     1309.33     28.76 o
   7  13  -4     4902.83     4811.82    111.15 o
   9  13  -4      424.58      433.86     12.58 o
  11  13  -4      266.70      293.34     12.77 o
  13  13  -4       25.36       -1.05     12.24 o
  15  13  -4       35.17       49.98     22.02 o
  -8  14  -4        6.77       10.64     25.48 o
  -6  14  -4      229.20      246.44     26.63 o
  -4  14  -4      120.15      116.97     18.81 o
  -2  14  -4      149.44      148.70     11.92 o
   0  14  -4      167.21      158.56      8.88 o
   2  14  -4      855.91      818.55     20.42 o
   4  14  -4     1123.93     1087.48     26.73 o
   6  14  -4     3095.01     3100.76     79.91 o
   8  14  -4      169.36      160.66      6.60 o
  10  14  -4      344.41      363.86     14.32 o
  12  14  -4       86.53       99.54     10.56 o
  14  14  -4       25.41       66.60     19.89 o
  -7  15  -4       36.32       14.02     29.13 o
  -5  15  -4       48.08       26.95     25.39 o
  -3  15  -4      220.93      249.81     14.79 o
  -1  15  -4        4.82        4.65      8.87 o
   1  15  -4     1916.34     1772.02     45.18 o
   3  15  -4      193.77      189.87     12.19 o
   5  15  -4       58.58       64.15      4.92 o
   7  15  -4      927.59      955.05     23.61 o
   9  15  -4      275.08      305.93     13.51 o
  11  15  -4      122.84      112.72      9.92 o
  13  15  -4       25.61       27.00     13.72 o
  15  15  -4        1.17       -9.88     21.57 o
  -6  16  -4       74.82       60.32     21.30 o
  -4  16  -4      163.81      181.48     20.94 o
  -2  16  -4      389.99      386.55     19.71 o
   0  16  -4      179.51      154.34     11.23 o
   2  16  -4     2567.12     2549.33     58.77 o
   4  16  -4      429.72      423.54     12.60 o
   6  16  -4       76.54       70.49      5.49 o
   8  16  -4     2127.47     2021.54     53.54 o
  10  16  -4      166.26      162.32      9.93 o
  12  16  -4        4.53       -1.67     11.72 o
  14  16  -4        0.34      -11.03     24.24 o
  -7  17  -4      101.04      123.32     26.42 o
  -5  17  -4       76.05       90.65     22.36 o
  -3  17  -4      217.65      235.09     20.59 o
  -1  17  -4      420.71      395.45     20.40 o
   1  17  -4     1186.25     1151.45     34.66 o
   3  17  -4     1836.07     1877.43     44.91 o
   5  17  -4     1815.15     1827.29     47.62 o
   7  17  -4     1940.75     1818.63     54.93 o
   9  17  -4      736.76      759.88     24.54 o
  11  17  -4      110.92      118.64     10.30 o
  13  17  -4       26.49       19.46     13.83 o
  15  17  -4       12.39       -5.68     24.27 o
  -6  18  -4       14.69        7.60     22.66 o
  -4  18  -4      228.37      238.15     24.08 o
  -2  18  -4      179.65      176.28     19.57 o
   0  18  -4      534.91      532.21     22.27 o
   2  18  -4       10.02       19.39      6.78 o
   4  18  -4      448.99      427.04     16.60 o
   6  18  -4      500.90      469.64     17.53 o
   8  18  -4      108.30      124.01      8.38 o
  10  18  -4       14.58      -10.78     10.78 o
  12  18  -4       39.53       34.39     12.80 o
  14  18  -4       23.17       34.69     22.65 o
  -7  19  -4       30.50       24.12     39.20 o
  -5  19  -4       69.02      128.09     24.05 o
  -3  19  -4      142.37      116.73     20.04 o
  -1  19  -4       93.13       84.09     11.99 o
   1  19  -4      391.27      388.87     19.07 o
   3  19  -4      112.03      100.14      8.16 o
   5  19  -4      302.46      277.38     12.26 o
   7  19  -4      132.99      141.57     11.93 o
   9  19  -4      269.06      276.32     18.36 o
  11  19  -4       68.72       69.61     12.02 o
  13  19  -4        7.99        5.22     16.76 o
  -6  20  -4       20.39        5.85     22.26 o
  -4  20  -4       17.72        5.75     23.40 o
  -2  20  -4      104.78      121.56     18.77 o
   0  20  -4      594.98      530.88     23.56 o
   2  20  -4      565.68      509.94     21.42 o
   4  20  -4      558.95      575.07     23.22 o
   6  20  -4      115.31      128.95     10.24 o
   8  20  -4      267.01      244.88     13.76 o
  10  20  -4       46.22       44.70      9.66 o
  12  20  -4       35.70       31.73     13.15 o
  14  20  -4       16.93       23.99     22.31 o
  -5  21  -4       46.89       35.89     23.75 o
  -3  21  -4       87.35       75.82     19.31 o
  -1  21  -4      216.40      216.26     15.42 o
   1  21  -4      219.29      231.94     15.78 o
   3  21  -4      416.82      439.09     19.65 o
   5  21  -4      357.43      359.59     17.94 o
   7  21  -4      255.16      270.28     14.34 o
   9  21  -4      187.81      195.64     13.34 o
  11  21  -4       66.98       89.64     12.85 o
  13  21  -4        2.14       -2.86     21.87 o
  -6  22  -4        3.50       79.34     38.73 o
  -4  22  -4       41.96       45.72     22.39 o
  -2  22  -4       54.01       58.74     22.22 o
   0  22  -4      107.85      118.93     12.72 o
   2  22  -4      199.95      209.70     13.61 o
   4  22  -4      198.08      210.37     12.34 o
   6  22  -4      113.31      132.13     11.39 o
   8  22  -4      586.83      611.95     25.94 o
  10  22  -4      106.34      111.65     13.13 o
  12  22  -4        3.45       10.17     13.98 o
  14  22  -4       15.06       15.61     24.52 o
  -5  23  -4       34.12       34.20     24.71 o
  -3  23  -4       92.69       75.94     23.58 o
  -1  23  -4       94.47      102.23     18.22 o
   1  23  -4      116.82      104.51     12.29 o
   3  23  -4      258.49      216.86     14.12 o
   5  23  -4      325.43      277.37     15.24 o
   7  23  -4       15.80       22.97      9.98 o
   9  23  -4       31.88       17.38     11.47 o
  11  23  -4        6.44        8.67     13.65 o
  13  23  -4       21.33       37.84     26.21 o
  -4  24  -4       18.06       11.12     23.30 o
  -2  24  -4       47.83       45.15     20.19 o
   0  24  -4       19.62       29.32     14.97 o
   2  24  -4       23.02       25.62     11.14 o
   4  24  -4       35.31       35.00     15.18 o
   6  24  -4      103.70      116.94     12.53 o
   8  24  -4       16.72       19.89     11.44 o
  10  24  -4       25.31       37.79     13.50 o
  12  24  -4        0.13       -3.88     21.26 o
  -5  25  -4        2.20       18.08     36.07 o
  -3  25  -4       29.02       37.52     21.16 o
  -1  25  -4       63.85      104.42     18.71 o
   1  25  -4       36.89       41.87     12.63 o
   3  25  -4       12.62       21.41     11.26 o
   5  25  -4       48.89       52.80     11.79 o
   7  25  -4      128.92      167.30     13.67 o
   9  25  -4       74.03       73.61     13.32 o
  11  25  -4        4.88       -8.04     13.90 o
  13  25  -4        5.27       26.01     22.95 o
  -4  26  -4        0.63        1.68     23.61 o
  -2  26  -4      109.46      114.67     22.37 o
   0  26  -4       65.43       66.20     34.38 o
   2  26  -4       60.17       42.64     12.96 o
   4  26  -4      120.76      150.56     13.70 o
   6  26  -4       39.38       40.22     12.66 o
   8  26  -4      132.07      142.41     14.61 o
  10  26  -4        7.69      -12.89     13.26 o
  12  26  -4        3.88       10.14     21.86 o
  -3  27  -4        3.83       -6.24     21.92 o
  -1  27  -4       96.99       87.69     22.95 o
   1  27  -4       77.53       62.62     23.86 o
   3  27  -4        1.38       -6.30     12.19 o
   5  27  -4      171.70      129.68     13.86 o
   7  27  -4      115.73      116.33     13.83 o
   9  27  -4       15.92       27.71     13.83 o
  11  27  -4       16.43        5.89     21.32 o
  -4  28  -4        4.94        5.43     34.75 o
  -2  28  -4        5.80       24.90     21.16 o
   0  28  -4       62.76       75.02     21.08 o
   2  28  -4       33.73       22.69     13.38 o
   4  28  -4       22.31       22.94     12.62 o
   6  28  -4       33.16       38.05     13.93 o
   8  28  -4       14.57        5.64     13.34 o
  10  28  -4       25.13       24.08     21.93 o
  -3  29  -4       14.57      -11.05     35.18 o
  -1  29  -4        0.09       13.49     20.12 o
   1  29  -4        2.17      -11.04     19.16 o
   3  29  -4      102.64       96.72     14.70 o
   5  29  -4       74.01       60.02     14.82 o
   7  29  -4        7.90        5.58     13.69 o
   9  29  -4       35.54       62.70     49.91 o
  11  29  -4       11.79       30.04     35.01 o
  -2  30  -4       15.44       12.04     33.44 o
   0  30  -4        4.23        2.04     20.90 o
   2  30  -4      132.57      128.01     21.96 o
   4  30  -4       36.57       42.24     19.60 o
   6  30  -4        1.01      -13.65     13.65 o
   8  30  -4        4.06      -11.02     20.12 o
  10  30  -4       11.83       13.08     55.99 o
  -1  31  -4       25.26       30.41     23.44 o
   1  31  -4       53.23       69.51     22.43 o
   3  31  -4       13.08       10.86     22.55 o
   5  31  -4       22.25      -20.04     22.86 o
   7  31  -4       15.69       30.55     21.56 o
   9  31  -4        4.04      -10.50     23.02 o
   0  32  -4       24.19       20.81     22.89 o
   2  32  -4       14.78       38.87     21.15 o
   4  32  -4       19.48       -4.06     20.89 o
   6  32  -4       32.14       18.85     22.81 o
   8  32  -4        4.64        7.85     21.41 o
   1  33  -4        2.99       18.51     22.85 o
   3  33  -4        0.34       12.68     22.24 o
   5  33  -4        5.90       29.95     23.06 o
   7  33  -4        5.68       41.71     23.53 o
   2  34  -4        3.78      -14.41     23.47 o
   4  34  -4       16.57       -5.83     21.85 o
   6  34  -4        8.69       28.00     22.25 o
  -9   1  -3       14.86       29.37     22.16 o
  -7   1  -3      200.20      197.01     21.21 o
  -5   1  -3      498.34      486.12     29.04 o
  -3   1  -3     1665.82     1549.04     35.41 o
  -1   1  -3     8439.80     8993.08    179.01 o
   1   1  -3     7008.28     7103.90    152.09 o
   3   1  -3     4759.26     4990.97    141.33 o
   5   1  -3     1795.21     2044.90     48.43 o
   7   1  -3     2537.42     2640.02     69.20 o
   9   1  -3      613.42      587.23     16.39 o
  11   1  -3      565.84      562.70     20.08 o
  13   1  -3       85.46       87.33     19.50 o
  15   1  -3       73.82       86.70     23.11 o
 -10   2  -3        6.29       -9.38     33.93 o
  -8   2  -3      243.84      269.94     24.46 o
  -6   2  -3      594.86      614.31     35.39 o
  -4   2  -3     1689.57     1602.87     40.64 o
  -2   2  -3     6994.11     7182.31    147.42 o
   0   2  -3    11484.96    11756.80    234.49 o
   2   2  -3    11725.04    12640.27    292.58 o
   4   2  -3     3739.07     3744.92    132.41 o
   6   2  -3     3423.41     3318.81     80.37 o
   8   2  -3     5241.42     5250.49    132.75 o
  10   2  -3      900.98      870.29     26.86 o
  12   2  -3     1027.75     1071.92     53.52 o
  14   2  -3       65.80       89.88     21.78 o
  16   2  -3       22.48       -8.86     25.16 o
  -9   3  -3        5.48        1.96     21.41 o
  -7   3  -3      298.90      290.66     24.15 o
  -5   3  -3     1017.33      981.11     51.96 o
  -3   3  -3     2003.66     1937.29     42.69 o
  -1   3  -3     7518.57     7747.76    165.92 o
   1   3  -3     3029.59     3010.22     64.47 o
   3   3  -3     1757.65     1786.14     61.20 o
   5   3  -3     4733.56     4876.91    100.98 o
   7   3  -3     2008.47     1890.30     49.60 o
   9   3  -3     1199.73     1178.76     30.35 o
  11   3  -3      570.67      614.99     21.82 o
  13   3  -3       38.38       46.33     17.49 o
  15   3  -3       14.41       15.84     22.20 o
 -10   4  -3       40.80       56.72     24.06 o
  -8   4  -3       12.46       -0.55     20.00 o
  -6   4  -3       91.39      100.13     16.81 o
  -4   4  -3      107.06      110.30      7.36 o
  -2   4  -3     1391.84     1525.80     37.09 o
   0   4  -3      561.73      705.50     15.19 o
   2   4  -3     3381.61     3698.18     84.01 o
   4   4  -3        8.74       13.37      2.91 o
   6   4  -3     3061.39     3548.98     81.50 o
   8   4  -3      573.61      583.92     17.06 o
  10   4  -3      260.31      291.77     12.47 o
  12   4  -3      274.47      248.25     32.15 o
  14   4  -3       73.29       66.79     21.39 o
  16   4  -3        5.80       -4.99     25.48 o
  -9   5  -3       25.59       48.52     24.00 o
  -7   5  -3       25.44       20.82     23.37 o
  -5   5  -3       90.10       79.05     14.52 o
  -3   5  -3     1773.32     1782.33     40.62 o
  -1   5  -3     1991.42     2097.93     45.78 o
   1   5  -3      864.35      822.65     17.82 o
   3   5  -3     2532.89     2688.74     94.22 o
   5   5  -3      848.49      892.21     20.87 o
   7   5  -3     3603.13     3776.36     81.52 o
   9   5  -3      110.18       91.54      6.22 o
  11   5  -3      368.58      323.51     16.58 o
  13   5  -3      142.59      146.33     28.41 o
  15   5  -3       47.53       66.70     24.39 o
 -10   6  -3       19.89       32.53     21.61 o
  -8   6  -3      124.44       98.08     21.62 o
  -6   6  -3     1278.71     1260.32     61.34 o
  -4   6  -3     1170.10     1104.86     33.75 o
  -2   6  -3     6202.00     6341.43    136.11 o
   0   6  -3     4555.39     4528.84     96.79 o
   2   6  -3    12704.69    13276.08    276.77 o
   4   6  -3     8307.23     8413.51    181.78 o
   6   6  -3     5231.73     5145.32    113.61 o
   8   6  -3     1578.00     1488.78     32.76 o
  10   6  -3     3046.52     3001.34     83.22 o
  12   6  -3      393.94      410.23     26.62 o
  14   6  -3       67.79       83.95     20.80 o
  16   6  -3        3.51      -12.63     25.92 o
  -9   7  -3       36.00       29.08     18.64 o
  -7   7  -3      187.73      255.54     19.78 o
  -5   7  -3      750.57      711.63     29.10 o
  -3   7  -3     4431.59     4345.15     98.78 o
  -1   7  -3     2294.18     2251.25     53.02 o
   1   7  -3     2040.55     1856.64     41.24 o
   3   7  -3    10988.19    11321.89    262.86 o
   5   7  -3     2392.99     2499.08     52.25 o
   7   7  -3     1844.70     1856.96     40.55 o
   9   7  -3     1476.99     1482.41     36.17 o
  11   7  -3      932.78      964.72     36.33 o
  13   7  -3      255.60      286.64     24.56 o
  15   7  -3        2.94        2.57     27.42 o
 -10   8  -3       11.38        8.95     38.22 o
  -8   8  -3       16.71      -11.47     16.32 o
  -6   8  -3       30.55       36.02     13.86 o
  -4   8  -3      211.28      213.96     11.56 o
  -2   8  -3     2773.41     2758.76     63.24 o
   0   8  -3     1682.36     1701.76     40.92 o
   2   8  -3     1155.37     1225.86     26.20 o
   4   8  -3     3807.25     4186.41     93.37 o
   6   8  -3     3240.56     3511.75     78.69 o
   8   8  -3       40.64       44.96      4.32 o
  10   8  -3      129.92      150.16      9.48 o
  12   8  -3      120.15      128.25     17.52 o
  14   8  -3       42.60       39.94     21.59 o
  16   8  -3       11.17        7.97     24.56 o
  -9   9  -3        5.28        2.35     27.59 o
  -7   9  -3       83.88       86.24     21.10 o
  -5   9  -3        5.14        8.16     11.42 o
  -3   9  -3      178.73      181.49      9.97 o
  -1   9  -3      479.42      457.65     12.49 o
   1   9  -3      259.97      240.67      7.49 o
   3   9  -3     1648.42     2011.37     48.98 o
   5   9  -3      321.85      353.05      9.01 o
   7   9  -3      985.01      929.61     20.93 o
   9   9  -3      130.45      122.33     11.02 o
  11   9  -3      263.52      249.45     14.98 o
  13   9  -3        6.60       25.76     17.92 o
  15   9  -3       11.43       15.13     25.13 o
  -8  10  -3       52.62       55.40     22.61 o
  -6  10  -3      578.29      600.55     28.66 o
  -4  10  -3      971.20      967.25     34.58 o
  -2  10  -3     1748.71     1713.31     41.59 o
   0  10  -3     3064.62     3199.53     70.58 o
   2  10  -3     9714.60     9913.66    210.54 o
   4  10  -3     2303.01     2389.75     56.76 o
   6  10  -3     2844.96     2824.12     61.04 o
   8  10  -3      309.92      294.02      9.39 o
  10  10  -3      704.93      680.13     22.13 o
  12  10  -3      290.84      259.65     21.83 o
  14  10  -3      126.16      153.16     43.02 o
  -9  11  -3       36.85       47.41     22.76 o
  -7  11  -3      233.32      206.81     22.85 o
  -5  11  -3      895.41      850.80     44.20 o
  -3  11  -3     2777.15     2783.85     79.16 o
  -1  11  -3     2189.84     2187.76     50.72 o
   1  11  -3    10565.08    10325.32    260.04 o
   3  11  -3     5489.98     5605.80    133.49 o
   5  11  -3      485.44      583.45     13.68 o
   7  11  -3      412.59      420.13     11.94 o
   9  11  -3     2525.90     2562.73     64.07 o
  11  11  -3      415.35      433.41     17.06 o
  13  11  -3      306.07      309.44     26.13 o
  15  11  -3        2.08        4.13     24.16 o
  -8  12  -3      180.04      212.93     25.49 o
  -6  12  -3       58.75       60.00     18.07 o
  -4  12  -3      124.76      137.69     11.40 o
  -2  12  -3      532.77      533.22     16.57 o
   0  12  -3     3508.29     3513.91     79.31 o
   2  12  -3      139.81      121.40      4.83 o
   4  12  -3     1671.05     1659.81     44.77 o
   6  12  -3     1031.26     1017.78     23.37 o
   8  12  -3     2454.11     2516.14     58.40 o
  10  12  -3      676.87      661.52     23.17 o
  12  12  -3       90.67      116.74     13.42 o
  14  12  -3       27.24       58.46     48.57 o
  -9  13  -3       11.17      -12.93     37.14 o
  -7  13  -3       50.16       41.24     20.39 o
  -5  13  -3      243.67      224.42     19.81 o
  -3  13  -3       35.43       25.43      8.84 o
  -1  13  -3       14.95       12.88      4.72 o
   1  13  -3      391.71      363.50     11.70 o
   3  13  -3      245.68      267.57      8.94 o
   5  13  -3     1757.14     1779.43     41.50 o
   7  13  -3      752.36      738.77     18.71 o
   9  13  -3       37.01       30.39      7.84 o
  11  13  -3       35.51       32.16     11.33 o
  13  13  -3       23.23       12.22     19.39 o
  15  13  -3       22.79       16.21     42.90 o
  -8  14  -3       27.62       44.62     22.72 o
  -6  14  -3      225.98      239.16     23.15 o
  -4  14  -3     1355.51     1410.20     64.33 o
  -2  14  -3      996.98      979.24     36.70 o
   0  14  -3     1869.81     1871.96     43.08 o
   2  14  -3       62.25       59.87      6.80 o
   4  14  -3      521.05      495.39     14.30 o
   6  14  -3      185.26      185.53      6.53 o
   8  14  -3      160.07      130.88      8.21 o
  10  14  -3        5.98       12.29      8.31 o
  12  14  -3      164.87      161.87     17.72 o
  14  14  -3       69.37       70.83     22.87 o
  -9  15  -3       12.77       24.96     38.17 o
  -7  15  -3       19.91       -0.63     30.98 o
  -5  15  -3      505.11      528.23     33.46 o
  -3  15  -3      319.61      301.57     17.07 o
  -1  15  -3      715.90      716.63     19.75 o
   1  15  -3     1002.43      987.70     23.93 o
   3  15  -3     3535.15     3452.96     77.24 o
   5  15  -3     1185.87     1232.97     31.13 o
   7  15  -3     1075.45     1012.07     25.44 o
   9  15  -3      528.17      511.11     18.83 o
  11  15  -3      387.69      410.09     20.81 o
  13  15  -3      166.65      158.32     22.65 o
  15  15  -3        4.31      -25.75     25.75 o
  -8  16  -3      113.59      156.02     35.41 o
  -6  16  -3       63.31       59.66     18.60 o
  -4  16  -3      705.10      747.37     37.97 o
  -2  16  -3     1447.05     1381.95     52.01 o
   0  16  -3     1518.19     1480.13     41.05 o
   2  16  -3      437.55      392.55     12.52 o
   4  16  -3      237.38      218.38      8.29 o
   6  16  -3      872.27      850.04     20.12 o
   8  16  -3     1149.96     1231.04     37.75 o
  10  16  -3      147.75      138.26     10.43 o
  12  16  -3      187.44      231.70     18.65 o
  14  16  -3       17.82       38.43     24.14 o
  -7  17  -3        2.67       -5.86     21.07 o
  -5  17  -3      129.77      116.50     18.29 o
  -3  17  -3      297.90      298.81     15.04 o
  -1  17  -3       69.92       64.15      9.24 o
   1  17  -3      243.35      240.77      9.27 o
   3  17  -3      206.98      182.57      7.45 o
   5  17  -3       90.98       92.86      5.63 o
   7  17  -3      177.23      179.38      9.25 o
   9  17  -3      128.33      117.71      9.38 o
  11  17  -3       13.97        9.72     12.33 o
  13  17  -3       51.88       81.91     22.47 o
  -8  18  -3       26.77       38.97     38.55 o
  -6  18  -3       33.35       32.57     18.99 o
  -4  18  -3      230.37      219.24     22.12 o
  -2  18  -3      599.90      581.03     23.19 o
   0  18  -3     2186.03     2338.09     79.86 o
   2  18  -3      329.13      340.93     14.51 o
   4  18  -3     1433.31     1397.14     46.68 o
   6  18  -3      125.57      130.91      9.48 o
   8  18  -3     1297.18     1247.23     37.26 o
  10  18  -3      287.68      261.26     15.67 o
  12  18  -3        0.51       -5.17     18.54 o
  14  18  -3        7.36        1.52     23.69 o
  -7  19  -3       74.12       86.56     32.27 o
  -5  19  -3      211.50      225.92     22.75 o
  -3  19  -3      197.49      206.02     19.52 o
  -1  19  -3      480.34      532.83     21.52 o
   1  19  -3     1387.57     1401.02     48.60 o
   3  19  -3      657.85      602.73     19.88 o
   5  19  -3      362.28      374.27     17.75 o
   7  19  -3      316.19      343.29     13.94 o
   9  19  -3      108.02      113.57     11.99 o
  11  19  -3      146.45      144.62     14.65 o
  13  19  -3       60.90       62.24     24.96 o
  -8  20  -3       10.52      -26.84     38.55 o
  -6  20  -3      151.09      142.54     27.52 o
  -4  20  -3      151.88      155.16     18.83 o
  -2  20  -3      399.49      408.67     20.11 o
   0  20  -3      170.81      157.76     11.63 o
   2  20  -3     1511.13     1462.02     52.40 o
   4  20  -3      110.28      117.09      9.40 o
   6  20  -3      102.95      109.14     10.03 o
   8  20  -3      199.24      184.49     10.88 o
  10  20  -3      222.64      244.10     18.25 o
  12  20  -3       20.47       -0.65     20.25 o
  14  20  -3       17.30       39.01     26.08 o
  -7  21  -3       18.09      -13.96     32.32 o
  -5  21  -3       22.65       20.49     19.45 o
  -3  21  -3       72.99       76.45     17.23 o
  -1  21  -3       36.47       19.27     17.26 o
   1  21  -3      576.99      528.78     22.96 o
   3  21  -3      440.85      410.65     18.91 o
   5  21  -3       45.95       47.96      9.19 o
   7  21  -3      528.97      478.03     21.75 o
   9  21  -3       47.67       61.26     12.39 o
  11  21  -3       36.06       51.52     22.67 o
  13  21  -3       35.29       56.43     24.09 o
  -6  22  -3        3.44      -13.77     28.90 o
  -4  22  -3      127.23      138.57     19.64 o
  -2  22  -3       82.50      107.17     17.88 o
   0  22  -3      289.82      281.71     15.48 o
   2  22  -3      101.51      104.03     10.73 o
   4  22  -3      262.07      280.89     14.74 o
   6  22  -3      108.86      113.56     10.95 o
   8  22  -3       26.56        4.79     12.12 o
  10  22  -3       95.19       88.54     13.70 o
  12  22  -3       29.56       32.13     22.90 o
  -7  23  -3       21.91       26.46     37.89 o
  -5  23  -3       57.82       36.69     21.17 o
  -3  23  -3      148.34      182.40     19.87 o
  -1  23  -3     1093.39     1113.69     40.90 o
   1  23  -3      192.73      184.86     12.73 o
   3  23  -3       16.53       24.72      9.28 o
   5  23  -3      563.41      595.05     32.02 o
   7  23  -3        6.47        9.32     10.52 o
   9  23  -3      257.55      263.42     21.29 o
  11  23  -3      137.99      114.46     21.13 o
  13  23  -3        1.91        4.64     23.63 o
  -6  24  -3       19.87       60.37     36.16 o
  -4  24  -3       99.56      145.78     21.07 o
  -2  24  -3       53.71       68.00     26.04 o
   0  24  -3       22.76       26.40     11.54 o
   2  24  -3      257.64      262.38     15.55 o
   4  24  -3      471.72      491.63     21.71 o
   6  24  -3      129.98      107.43     12.20 o
   8  24  -3       39.62        7.54     11.71 o
  10  24  -3      102.17      119.72     20.62 o
  12  24  -3       46.18       82.94     27.82 o
  -5  25  -3       25.38       68.29     34.89 o
  -3  25  -3       37.88       49.04     23.21 o
  -1  25  -3      204.46      210.95     20.97 o
   1  25  -3       15.91       21.39     11.30 o
   3  25  -3        5.66        1.96     10.53 o
   5  25  -3       45.56       36.60     11.18 o
   7  25  -3       25.68       19.63     12.04 o
   9  25  -3       17.06       30.54     13.89 o
  11  25  -3       58.99       81.78     24.82 o
  -6  26  -3        7.33       11.24     33.44 o
  -4  26  -3        9.73       56.39     32.18 o
  -2  26  -3        7.02       20.13     17.88 o
   0  26  -3       41.44       31.62     16.06 o
   2  26  -3        6.37       -3.80     13.24 o
   4  26  -3       46.73       65.95     12.83 o
   6  26  -3        2.75        3.51     11.23 o
   8  26  -3       88.15       63.25     13.44 o
  10  26  -3       24.75       50.70     21.46 o
  12  26  -3        2.28       10.46     24.04 o
  -5  27  -3        1.98       -0.52     35.22 o
  -3  27  -3       23.37       26.02     19.67 o
  -1  27  -3       87.05      102.16     19.19 o
   1  27  -3       88.26       83.60     17.68 o
   3  27  -3       88.04       84.96     12.76 o
   5  27  -3       68.45       69.81     12.71 o
   7  27  -3        8.77        0.79     12.29 o
   9  27  -3       74.24       74.61     20.48 o
  11  27  -3       32.58       70.33     23.89 o
  -4  28  -3       57.67       77.94     34.57 o
  -2  28  -3       42.68       40.15     20.16 o
   0  28  -3       65.35       92.70     19.22 o
   2  28  -3       22.12       37.34     17.04 o
   4  28  -3       39.17       40.66     13.65 o
   6  28  -3       58.58       64.18     13.37 o
   8  28  -3       21.03       15.84     19.82 o
  10  28  -3       90.73      103.25     22.60 o
  -3  29  -3        4.72       -4.26     31.48 o
  -1  29  -3       69.33       83.94     22.76 o
   1  29  -3        2.46        1.03     18.89 o
   3  29  -3       38.12       55.95     18.45 o
   5  29  -3       85.08       71.27     18.80 o
   7  29  -3        4.23       30.65     20.13 o
   9  29  -3        8.85       20.15     23.24 o
  -4  30  -3        0.77       27.87     35.64 o
  -2  30  -3       15.66        1.12     31.80 o
   0  30  -3       10.62       -0.67     20.19 o
   2  30  -3        3.31       20.71     18.39 o
   4  30  -3        8.58       -2.38     18.31 o
   6  30  -3       15.85       10.03     24.03 o
   8  30  -3       20.69       31.67     21.83 o
  10  30  -3        3.57       29.72     23.03 o
  -3  31  -3       14.83       16.81     33.72 o
  -1  31  -3       19.46       23.47     31.71 o
   1  31  -3        2.23        1.28     19.88 o
   3  31  -3       12.70        1.99     19.34 o
   5  31  -3       34.58       36.76     21.09 o
   7  31  -3       11.52       32.48     20.46 o
   9  31  -3       21.99       40.60     24.14 o
  -2  32  -3        4.03        8.76     33.21 o
   0  32  -3       80.99       91.43     33.21 o
   2  32  -3       29.94       21.08     19.68 o
   4  32  -3       10.50        1.95     19.62 o
   6  32  -3        0.29       25.56     21.91 o
   8  32  -3        4.83       39.01     24.90 o
  -1  33  -3       10.90       -3.18     33.91 o
   1  33  -3       60.12       79.20     33.82 o
   3  33  -3        1.09       16.21     21.40 o
   5  33  -3       36.84       78.62     29.46 o
   7  33  -3       14.21       19.85     22.14 o
   0  34  -3       13.01      -19.91     33.54 o
   2  34  -3        2.65       -5.39     31.52 o
   4  34  -3       21.07       19.72     32.88 o
   6  34  -3       15.49        8.40     29.98 o
   1  35  -3       18.46       48.20     34.66 o
   3  35  -3        8.44        3.18     32.22 o
   5  35  -3       18.41        3.09     34.71 o
 -10   0  -2      106.18      114.66     31.01 o
  -8   0  -2      852.66      778.31     57.10 o
  -6   0  -2      834.01      778.45     53.91 o
  -4   0  -2     1496.37     1592.91     49.89 o
  -2   0  -2     2189.25     2628.90     74.49 o
   0   0  -2    21770.69    23299.20    637.62 o
   2   0  -2    21100.30    22160.95    715.20 o
   4   0  -2    40781.26    41279.75   1340.51 o
   6   0  -2    24467.36    26929.94    909.24 o
   8   0  -2     1165.25     1192.38     41.73 o
  10   0  -2     1016.99      973.77     45.21 o
  12   0  -2       77.31       82.67     27.26 o
  14   0  -2      172.41      169.51     34.19 o
 -11   1  -2       36.52       49.43     22.30 o
  -9   1  -2      375.14      439.25     29.69 o
  -7   1  -2      526.33      511.23     34.08 o
  -5   1  -2      933.82      933.17     22.32 o
  -3   1  -2     5830.64     6325.99    141.03 o
  -1   1  -2     7140.83     7460.34    148.73 o
   1   1  -2     9963.13    10371.96    237.89 o
   3   1  -2    18180.16    18741.57    419.65 o
   5   1  -2    10228.27    10913.74    295.37 o
   7   1  -2     1167.73     1097.93     26.77 o
   9   1  -2     1013.05      994.44     27.83 o
  11   1  -2      327.94      388.30     23.61 o
  13   1  -2       63.37       67.41     25.85 o
  15   1  -2       33.61       40.18     25.16 o
 -10   2  -2       46.32       43.36     22.94 o
  -8   2  -2        7.33       15.79     15.48 o
  -6   2  -2       72.18       59.17     25.06 o
  -4   2  -2       67.32       66.84      5.59 o
  -2   2  -2     1558.30     1675.38     35.06 o
   0   2  -2    10744.63    11483.82    249.01 o
   2   2  -2     7819.23     8305.31    322.95 o
   4   2  -2     1085.48     1219.19     28.31 o
   6   2  -2     2098.35     2327.27     53.73 o
   8   2  -2      244.47      229.40      8.28 o
  10   2  -2       38.42       25.97      9.12 o
  12   2  -2       68.75       48.43     20.12 o
  14   2  -2       29.21       32.62     22.46 o
 -11   3  -2       41.93       73.91     36.72 o
  -9   3  -2       98.13       78.60     19.19 o
  -7   3  -2      129.50      124.16     16.64 o
  -5   3  -2     1013.96     1003.80     27.43 o
  -3   3  -2       46.47       34.30      3.77 o
  -1   3  -2     6800.50     7443.95    153.22 o
   1   3  -2    11128.73    11656.77    254.28 o
   3   3  -2    23307.36    24053.04    552.04 o
   5   3  -2     6097.68     6317.75    143.10 o
   7   3  -2     1371.50     1356.75     32.16 o
   9   3  -2     1086.78     1029.18     29.30 o
  11   3  -2      378.63      333.91     25.10 o
  13   3  -2       17.00       26.05     34.24 o
  15   3  -2        3.72       -1.82     25.72 o
 -10   4  -2      101.24      116.46     24.27 o
  -8   4  -2      288.47      318.08     24.12 o
  -6   4  -2     1090.60     1117.14     47.71 o
  -4   4  -2     2645.37     2572.08     59.80 o
  -2   4  -2     1776.46     1689.25     39.67 o
   0   4  -2     4696.38     4984.74    101.64 o
   2   4  -2    13624.29    13945.32    324.09 o
   4   4  -2     5162.40     5334.94    114.55 o
   6   4  -2     1652.04     1612.71     38.65 o
   8   4  -2     1456.84     1474.78     38.91 o
  10   4  -2      113.82      151.43     13.85 o
  12   4  -2      108.41      110.02     20.01 o
  14   4  -2       80.36       56.61     22.95 o
 -11   5  -2       36.37       69.74     34.47 o
  -9   5  -2      275.99      285.94     24.93 o
  -7   5  -2      576.49      637.07     35.77 o
  -5   5  -2     1791.97     1765.89     51.00 o
  -3   5  -2     3771.31     3843.55     98.80 o
  -1   5  -2     6045.06     6572.46    129.50 o
   1   5  -2    42275.10    43838.70    951.64 o
   3   5  -2    32212.08    33334.97    717.15 o
   5   5  -2     6464.92     6728.34    151.21 o
   7   5  -2     2079.08     2122.55     45.77 o
   9   5  -2     2482.35     2594.49     72.00 o
  11   5  -2      360.21      357.15     27.77 o
  13   5  -2       72.06       82.55     21.79 o
  15   5  -2       84.38       99.10     26.37 o
 -10   6  -2      112.54      140.87     23.53 o
  -8   6  -2      170.65      180.19     29.16 o
  -6   6  -2       20.46       29.30     13.05 o
  -4   6  -2      684.28      680.20     19.33 o
  -2   6  -2      274.95      287.15      9.94 o
   0   6  -2      653.70      709.96     16.26 o
   2   6  -2     2595.31     2891.40     70.99 o
   4   6  -2      210.71      205.17      5.55 o
   6   6  -2      849.33      923.15     21.02 o
   8   6  -2      801.82      881.37     21.92 o
  10   6  -2      120.29       99.59     11.37 o
  12   6  -2        9.48        0.26     18.21 o
  14   6  -2       92.54       57.14     22.14 o
 -11   7  -2       11.26        3.37     32.36 o
  -9   7  -2      108.01      120.09     20.32 o
  -7   7  -2      156.58      179.36     23.98 o
  -5   7  -2      581.71      595.13     25.37 o
  -3   7  -2      488.21      494.34     12.79 o
  -1   7  -2     2864.83     2823.24     65.42 o
   1   7  -2    11276.76    11652.26    274.42 o
   3   7  -2      980.72     1072.95     23.51 o
   5   7  -2     1895.94     1820.84     43.11 o
   7   7  -2      305.77      315.55      9.59 o
   9   7  -2      406.91      348.69     12.55 o
  11   7  -2       73.74       48.25     16.55 o
  13   7  -2       76.26       67.39     21.90 o
  15   7  -2        0.01      -24.37     24.37 o
 -10   8  -2      116.13      127.49     35.83 o
  -8   8  -2       50.14       30.01     17.53 o
  -6   8  -2      334.26      277.61     18.94 o
  -4   8  -2     1253.47     1246.94     37.07 o
  -2   8  -2     4180.17     4391.39     98.15 o
   0   8  -2     9192.40     9676.77    223.22 o
   2   8  -2      151.82      120.51      4.89 o
   4   8  -2    12111.27    12277.94    263.60 o
   6   8  -2     3436.08     3302.74     77.33 o
   8   8  -2     1031.12     1078.41     27.08 o
  10   8  -2       16.29       26.58      9.29 o
  12   8  -2      153.02      139.29     20.33 o
  14   8  -2       44.47       55.37     24.60 o
 -11   9  -2       90.85       65.67     34.85 o
  -9   9  -2      257.93      303.42     22.35 o
  -7   9  -2      319.72      320.75     18.48 o
  -5   9  -2     1307.96     1331.57     42.40 o
  -3   9  -2      751.92      677.05     19.25 o
  -1   9  -2     3084.77     2895.91     68.49 o
   1   9  -2     6588.89     6947.37    156.77 o
   3   9  -2     5850.88     5828.75    121.34 o
   5   9  -2    11943.80    12493.52    280.94 o
   7   9  -2     3136.55     3162.17     76.39 o
   9   9  -2      259.11      296.56     12.11 o
  11   9  -2       98.22       82.70     17.77 o
  13   9  -2       42.90       38.81     24.99 o
  15   9  -2       44.73       28.83     25.27 o
 -10  10  -2       74.57       61.17     36.07 o
  -8  10  -2      191.47      205.55     17.52 o
  -6  10  -2      274.62      285.15     17.53 o
  -4  10  -2      385.30      182.67     13.54 o
  -2  10  -2      790.65      850.71     21.61 o
   0  10  -2     4555.65     4786.84    107.43 o
   2  10  -2     7583.64     8215.93    230.69 o
   4  10  -2      981.79      953.68     26.28 o
   6  10  -2     3124.07     3316.80     82.11 o
   8  10  -2      418.09      450.47     13.86 o
  10  10  -2      377.03      429.92     20.33 o
  12  10  -2       25.34       26.84     18.10 o
  14  10  -2       46.61       22.09     24.55 o
 -11  11  -2        0.50       21.36     38.97 o
  -9  11  -2       27.49       26.52     16.52 o
  -7  11  -2      156.95      163.83     16.64 o
  -5  11  -2      177.24      197.28     11.83 o
  -3  11  -2      629.60      613.87     22.55 o
  -1  11  -2      305.23      324.53      9.73 o
   1  11  -2     1452.93     1440.12     33.51 o
   3  11  -2      735.48      788.97     23.74 o
   5  11  -2     1322.72     1569.43     41.00 o
   7  11  -2      448.31      417.29     11.74 o
   9  11  -2       12.76        9.01      7.47 o
  11  11  -2       34.33       35.39     14.27 o
  13  11  -2       24.41       25.23     22.49 o
 -10  12  -2       31.09       39.34     32.83 o
  -8  12  -2      109.09      116.01     20.04 o
  -6  12  -2      618.73      589.81     33.68 o
  -4  12  -2       49.49       49.61     12.87 o
  -2  12  -2     1417.03     1442.76     40.44 o
   0  12  -2     3595.72     3550.13     84.51 o
   2  12  -2     3512.80     3692.06     99.80 o
   4  12  -2    10791.52    11185.45    270.00 o
   6  12  -2     2031.04     1970.15     45.16 o
   8  12  -2      866.00      855.71     27.47 o
  10  12  -2      333.23      289.88     16.18 o
  12  12  -2        7.96      -17.15     17.15 o
  14  12  -2        7.44       31.61     23.88 o
  -9  13  -2       42.31       53.77     30.68 o
  -7  13  -2      246.35      259.65     20.80 o
  -5  13  -2      337.50      331.40     22.30 o
  -3  13  -2     1479.47     1445.31     49.39 o
  -1  13  -2     1644.42     1657.47     41.54 o
   1  13  -2     1934.99     2012.08     44.75 o
   3  13  -2     2915.13     2677.78     78.13 o
   5  13  -2     1801.68     1729.36     45.99 o
   7  13  -2     1943.91     2069.43     49.33 o
   9  13  -2      148.56      146.38      9.27 o
  11  13  -2      120.37      139.66     20.35 o
  13  13  -2       31.58       23.23     27.33 o
 -10  14  -2       38.10       24.50     36.25 o
  -8  14  -2       67.27       68.75     34.29 o
  -6  14  -2      900.84      991.39     90.51 o
  -4  14  -2      198.81      188.64     12.34 o
  -2  14  -2      882.25      825.46     33.60 o
   0  14  -2     2650.57     2741.61     61.81 o
   2  14  -2     5341.56     5545.08    144.40 o
   4  14  -2     1254.40     1301.86     30.94 o
   6  14  -2      987.13      963.74     24.29 o
   8  14  -2      461.86      452.22     15.59 o
  10  14  -2      645.13      645.03     28.29 o
  12  14  -2       33.52       20.62     19.79 o
  14  14  -2       19.23       32.01     25.35 o
  -9  15  -2       13.34       15.03     34.71 o
  -7  15  -2       49.72       43.24     23.09 o
  -5  15  -2      320.16      299.03     20.91 o
  -3  15  -2      349.99      337.56     16.07 o
  -1  15  -2      198.75      236.61     12.97 o
   1  15  -2     1306.90     1325.66     31.60 o
   3  15  -2      152.76      152.42      6.15 o
   5  15  -2       98.47      106.32      5.25 o
   7  15  -2       21.65       28.22      6.66 o
   9  15  -2      126.89      122.00     11.54 o
  11  15  -2      124.24      119.17     20.34 o
  13  15  -2       28.35       -2.77     21.41 o
 -10  16  -2        6.43      -23.04     34.52 o
  -8  16  -2      205.07      212.45     23.32 o
  -6  16  -2      590.89      539.02     35.73 o
  -4  16  -2      474.54      485.21     20.47 o
  -2  16  -2      666.09      693.49     27.48 o
   0  16  -2       54.99       54.10      8.04 o
   2  16  -2     2919.38     3181.24     73.86 o
   4  16  -2       62.76       65.75      5.25 o
   6  16  -2      153.89      136.41      7.11 o
   8  16  -2        2.47       -2.21      7.58 o
  10  16  -2      328.82      303.88     16.59 o
  12  16  -2        4.22       -2.20     24.36 o
  14  16  -2        0.14       -0.53     23.84 o
  -9  17  -2       12.13      -11.15     32.18 o
  -7  17  -2      287.75      276.60     25.15 o
  -5  17  -2       85.84       57.08     15.03 o
  -3  17  -2      400.42      389.62     17.46 o
  -1  17  -2     1780.22     1870.10     58.39 o
   1  17  -2     1332.39     1366.18     40.85 o
   3  17  -2     1883.99     1966.41     50.32 o
   5  17  -2     1840.21     1845.28     49.53 o
   7  17  -2       60.50       65.16      7.65 o
   9  17  -2       71.38       62.75     10.64 o
  11  17  -2      101.95      108.63     19.93 o
  13  17  -2       21.20       21.43     22.49 o
  -8  18  -2      130.17      156.58     36.39 o
  -6  18  -2      287.53      276.76     22.93 o
  -4  18  -2      552.13      490.75     32.03 o
  -2  18  -2      759.62      794.20     28.75 o
   0  18  -2     2016.33     1896.55     57.81 o
   2  18  -2      228.17      236.00     17.62 o
   4  18  -2     2384.79     2374.60     72.08 o
   6  18  -2      581.40      536.45     18.76 o
   8  18  -2      289.09      281.47     12.68 o
  10  18  -2      207.89      243.39     21.76 o
  12  18  -2       51.89       64.61     22.32 o
  -9  19  -2        2.78       12.55     37.56 o
  -7  19  -2        6.15        4.46     19.14 o
  -5  19  -2      103.18      112.32     16.85 o
  -3  19  -2      356.16      377.96     18.81 o
  -1  19  -2       83.12       95.94      9.35 o
   1  19  -2      172.01      158.46      8.96 o
   3  19  -2      533.23      500.74     18.89 o
   5  19  -2      180.16      161.64     14.43 o
   7  19  -2      119.82      121.53      9.40 o
   9  19  -2       33.29       47.09     18.48 o
  11  19  -2       24.46       28.83     20.13 o
  13  19  -2        9.80        0.18     24.38 o
  -8  20  -2       44.20      109.27     36.11 o
  -6  20  -2        4.32        8.48     18.18 o
  -4  20  -2      168.24      139.94     17.52 o
  -2  20  -2      388.21      382.93     18.30 o
   0  20  -2      276.00      246.31     12.49 o
   2  20  -2     2180.86     2282.37     78.25 o
   4  20  -2      533.62      494.45     22.82 o
   6  20  -2       54.48       53.27      7.83 o
   8  20  -2       35.01       38.87     11.01 o
  10  20  -2       11.35       -3.59     17.56 o
  12  20  -2       38.01       17.31     22.43 o
  -9  21  -2        5.00      -19.30     34.99 o
  -7  21  -2      105.19       94.19     30.54 o
  -5  21  -2       60.85       41.24     16.51 o
  -3  21  -2       13.84       34.81     14.06 o
  -1  21  -2      134.44      140.43     11.39 o
   1  21  -2      204.27      205.60     11.69 o
   3  21  -2      981.95     1023.53     36.08 o
   5  21  -2      148.62      156.48     11.37 o
   7  21  -2      148.86      161.32     12.81 o
   9  21  -2       41.04       32.88     12.93 o
  11  21  -2       27.13       17.80     20.44 o
  13  21  -2        3.04       32.32     24.78 o
  -8  22  -2      107.13      145.67     35.32 o
  -6  22  -2       10.98       12.83     27.35 o
  -4  22  -2      143.04      142.10     25.50 o
  -2  22  -2      622.11      668.90     27.37 o
   0  22  -2     1069.48     1042.33     39.01 o
   2  22  -2      578.41      554.44     22.66 o
   4  22  -2     1242.12     1305.86     47.70 o
   6  22  -2      572.02      538.69     23.74 o
   8  22  -2      556.14      568.67     25.88 o
  10  22  -2        3.67       10.06     19.63 o
  12  22  -2       40.34       43.86     25.42 o
  -7  23  -2       44.64       41.45     34.57 o
  -5  23  -2       17.48       -6.70     20.16 o
  -3  23  -2       13.00       18.97     20.16 o
  -1  23  -2      102.24      102.31     13.86 o
   1  23  -2      311.47      322.75     16.97 o
   3  23  -2      147.80      141.99     11.36 o
   5  23  -2      270.89      223.92     13.41 o
   7  23  -2      144.57      132.71     12.78 o
   9  23  -2       29.88       15.36     18.41 o
  11  23  -2        2.92       21.55     25.69 o
  -8  24  -2        9.89       30.30     33.40 o
  -6  24  -2       26.86       77.56     29.65 o
  -4  24  -2       11.74       19.88     17.77 o
  -2  24  -2       59.41       25.85     15.72 o
   0  24  -2      155.73      149.60     12.65 o
   2  24  -2       48.24       53.14     10.13 o
   4  24  -2      142.67      120.59     11.92 o
   6  24  -2       84.80       79.28     18.07 o
   8  24  -2      161.25      151.18     20.22 o
  10  24  -2       69.16       86.23     21.81 o
  12  24  -2        2.36       25.32     24.53 o
  -7  25  -2        0.39      -35.27     35.27 o
  -5  25  -2       53.84       58.55     26.70 o
  -3  25  -2       54.40       72.12     19.22 o
  -1  25  -2      144.13      117.72     16.95 o
   1  25  -2      533.57      568.99     24.87 o
   3  25  -2      440.07      451.09     22.15 o
   5  25  -2        1.48        9.39      9.93 o
   7  25  -2       78.14       95.14     17.88 o
   9  25  -2       70.68       98.75     21.76 o
  11  25  -2       13.82       37.88     23.18 o
  -6  26  -2        0.48       -9.13     34.05 o
  -4  26  -2      106.63      129.79     28.06 o
  -2  26  -2       53.41       43.07     24.07 o
   0  26  -2      114.66      112.33     16.74 o
   2  26  -2      488.39      459.23     23.62 o
   4  26  -2       16.56       27.39     11.53 o
   6  26  -2       57.41       56.63     21.35 o
   8  26  -2       92.96      108.75     28.74 o
  10  26  -2       11.35       10.18     35.60 o
  -7  27  -2       11.64      -10.63     38.59 o
  -5  27  -2       13.46       23.23     27.77 o
  -3  27  -2       64.49       46.32     18.25 o
  -1  27  -2       82.57       65.15     17.48 o
   1  27  -2      175.81      182.33     26.16 o
   3  27  -2       97.74       92.20     12.49 o
   5  27  -2        0.69        6.75     15.84 o
   7  27  -2      177.62      195.06     21.59 o
   9  27  -2       68.66      110.26     27.70 o
  11  27  -2        9.05        3.58     26.11 o
  -6  28  -2       21.74       37.52     36.67 o
  -4  28  -2       42.29       52.93     32.13 o
  -2  28  -2       52.26       63.83     19.05 o
   0  28  -2       28.76       32.23     17.18 o
   2  28  -2      209.28      188.06     19.64 o
   4  28  -2        9.53       19.66     16.92 o
   6  28  -2       32.17       46.89     18.43 o
   8  28  -2       87.19       78.53     38.78 o
  10  28  -2        2.15        6.07     24.77 o
  -5  29  -2       22.56       22.44     33.68 o
  -3  29  -2       24.74       53.68     28.01 o
  -1  29  -2        2.83       16.68     18.52 o
   1  29  -2      103.59      137.41     19.69 o
   3  29  -2       33.95       31.16     17.65 o
   5  29  -2        4.49        5.27     18.27 o
   7  29  -2        3.96       26.04     21.47 o
   9  29  -2       12.66       13.32     44.99 o
  -4  30  -2       47.92       67.35     34.38 o
  -2  30  -2       10.98       12.55     27.12 o
   0  30  -2      124.65      107.17     19.76 o
   2  30  -2       87.82       93.54     20.66 o
   4  30  -2       46.42       63.15     19.69 o
   6  30  -2       26.50       17.68     26.32 o
   8  30  -2       12.43       14.05     22.25 o
  -5  31  -2       27.02       67.87     36.63 o
  -3  31  -2        1.85       12.69     33.68 o
  -1  31  -2       45.70       60.89     27.07 o
   1  31  -2      106.09      137.68     32.69 o
   3  31  -2       17.72       19.30     19.01 o
   5  31  -2       11.10        9.05     20.79 o
   7  31  -2       81.50      103.82     22.84 o
   9  31  -2        8.51      -21.97     33.54 o
  -4  32  -2       30.82       36.35     35.41 o
  -2  32  -2        1.79      -17.05     29.18 o
   0  32  -2       46.84        2.20     29.84 o
   2  32  -2       48.06       77.70     30.12 o
   4  32  -2        9.95       21.22     21.35 o
   6  32  -2       48.47       23.19     23.53 o
   8  32  -2       34.55       19.11     34.00 o
  -3  33  -2        8.69      -33.58     35.27 o
  -1  33  -2       10.70       10.96     32.51 o
   1  33  -2        8.13       39.30     31.10 o
   3  33  -2       46.23       28.90     30.59 o
   5  33  -2       25.89       22.53     32.32 o
   7  33  -2        1.72      -18.08     32.97 o
  -2  34  -2        4.39       -2.48     36.25 o
   0  34  -2        3.14       37.05     32.79 o
   2  34  -2       34.32       46.60     31.33 o
   4  34  -2      126.19      109.18     33.54 o
   6  34  -2       14.23       12.37     36.35 o
  -1  35  -2        8.55      -34.99     34.99 o
   1  35  -2       16.68       10.77     33.63 o
   3  35  -2       23.33       -2.25     33.25 o
   5  35  -2       16.34       40.33     36.58 o
   0  36  -2       16.03       42.01     36.21 o
   2  36  -2        2.35       11.43     32.60 o
   4  36  -2       19.08       -4.50     36.39 o
 -11   1  -1       11.19       -4.15     19.06 o
  -9   1  -1      220.49      237.07     25.90 o
  -7   1  -1     1913.28     1821.92     81.36 o
  -5   1  -1     2821.82     2821.57     94.71 o
  -3   1  -1     8541.48     8804.28    204.28 o
  -1   1  -1     7511.99     8067.76    182.89 o
   1   1  -1     5174.00     5006.11    199.57 o
   3   1  -1     5350.59     5540.93    131.88 o
   5   1  -1     1041.14     1051.34     27.56 o
   7   1  -1     3022.80     2892.11     79.81 o
   9   1  -1     2030.91     2083.26     91.46 o
  11   1  -1      270.93      286.03     24.16 o
  13   1  -1       34.41       16.32     22.42 o
 -10   2  -1      378.15      394.65     28.06 o
  -8   2  -1      194.20      184.01     17.78 o
  -6   2  -1     2649.33     2566.05    116.32 o
  -4   2  -1     8981.42     9295.47    221.68 o
  -2   2  -1    26758.66    28058.02    607.58 o
   0   2  -1     5944.25     6797.07    218.68 o
   2   2  -1    24190.39    24465.37    528.96 o
   4   2  -1     4691.46     4946.19    106.26 o
   6   2  -1    10828.50    11449.36    259.24 o
   8   2  -1     3188.36     3224.48     95.83 o
  10   2  -1      172.07      180.92     41.90 o
  12   2  -1      219.67      268.33     25.49 o
  14   2  -1       50.37       44.43     27.31 o
 -11   3  -1       46.59       68.85     28.48 o
  -9   3  -1       87.90       63.90     16.29 o
  -7   3  -1      885.20      858.23     40.58 o
  -5   3  -1     2380.80     2367.05     68.53 o
  -3   3  -1    12521.91    13256.70    369.27 o
  -1   3  -1     1259.34     1465.67     31.77 o
   1   3  -1      519.41      543.26     13.53 o
   3   3  -1    16773.76    17714.24    426.83 o
   5   3  -1     1794.90     1708.40     36.86 o
   7   3  -1     2346.14     2381.74     65.82 o
   9   3  -1     1313.77     1320.03     76.37 o
  11   3  -1      198.58      201.37     20.24 o
  13   3  -1       48.17       52.48     26.44 o
 -10   4  -1        2.13       11.13     17.57 o
  -8   4  -1      983.19     1014.31     49.05 o
  -6   4  -1      126.31      121.50      8.39 o
  -4   4  -1     1638.50     1593.17     43.07 o
  -2   4  -1     4783.62     5127.08    137.13 o
   0   4  -1    43449.10    44937.18   1021.40 o
   2   4  -1    24530.59    26510.48    604.24 o
   4   4  -1     2030.25     2193.35     49.47 o
   6   4  -1      554.91      647.15     16.64 o
   8   4  -1     2038.22     2132.90     60.40 o
  10   4  -1      145.05      136.07     16.99 o
  12   4  -1       81.54       48.88     20.56 o
  14   4  -1       11.39      -24.51     24.51 o
 -11   5  -1        7.44      -15.88     26.93 o
  -9   5  -1      192.01      168.22     19.15 o
  -7   5  -1     1201.51     1119.82     53.27 o
  -5   5  -1       68.15       86.55      6.01 o
  -3   5  -1     2349.95     2358.02     60.90 o
  -1   5  -1     2554.27     2633.80     56.56 o
   1   5  -1    20863.04    22207.71    551.67 o
   3   5  -1     2876.73     2822.15     60.75 o
   5   5  -1     1502.23     1506.36     33.21 o
   7   5  -1     1079.96     1016.53     25.30 o
   9   5  -1       37.42       47.14     14.00 o
  11   5  -1      132.56      123.69     19.61 o
  13   5  -1        8.97       18.56     22.33 o
 -10   6  -1       29.67        1.14     18.07 o
  -8   6  -1     1015.29      966.71     49.25 o
  -6   6  -1     2698.44     2592.82     93.13 o
  -4   6  -1     3899.35     4042.45    134.73 o
  -2   6  -1     8350.42     8678.09    203.52 o
   0   6  -1    25843.35    26299.54    576.80 o
   2   6  -1     4195.75     4655.81    105.68 o
   4   6  -1     6526.61     6552.87    137.28 o
   6   6  -1     6653.07     6898.90    161.88 o
   8   6  -1     2622.56     2626.65     65.14 o
  10   6  -1      829.74      742.82     41.18 o
  12   6  -1       81.42       66.21     21.10 o
  14   6  -1       13.80      -24.72     24.72 o
 -11   7  -1       46.70       41.12     30.02 o
  -9   7  -1      362.84      397.39     25.42 o
  -7   7  -1      822.00      818.97     43.65 o
  -5   7  -1     1386.38     1395.63     43.28 o
  -3   7  -1     8475.31     8680.06    241.91 o
  -1   7  -1     6348.35     6786.69    177.42 o
   1   7  -1     1939.00     1868.89     45.46 o
   3   7  -1    20993.70    21725.00    467.11 o
   5   7  -1     3266.77     3557.55     77.98 o
   7   7  -1     3334.65     3491.62     80.31 o
   9   7  -1      910.24      843.46     49.29 o
  11   7  -1      281.60      331.83     25.34 o
  13   7  -1       68.50      115.11     35.01 o
 -10   8  -1        0.89       -2.02     31.05 o
  -8   8  -1      468.70      517.84     35.88 o
  -6   8  -1     1465.91     1470.98     51.76 o
  -4   8  -1      444.78      431.48     13.57 o
  -2   8  -1     1270.51     1283.72     32.81 o
   0   8  -1     1390.18     1538.91     37.52 o
   2   8  -1     1905.84     2166.08     45.72 o
   4   8  -1      982.66     1110.64     26.36 o
   6   8  -1     1004.08      950.30     21.70 o
   8   8  -1     1839.73     1922.12     53.99 o
  10   8  -1      126.89      136.47     17.97 o
  12   8  -1       36.64       15.58     20.45 o
  14   8  -1        3.48       -1.55     26.23 o
 -11   9  -1       26.46       -9.79     29.88 o
  -9   9  -1       19.73       19.36     17.57 o
  -7   9  -1      467.57      437.40     21.60 o
  -5   9  -1     1566.15     1581.28     48.70 o
  -3   9  -1      545.24      642.80     17.60 o
  -1   9  -1     1711.54     1846.84     45.21 o
   1   9  -1     4306.47     4666.99    115.97 o
   3   9  -1       15.32       26.61      3.11 o
   5   9  -1      252.43      263.64      8.15 o
   7   9  -1       22.83        9.87      4.61 o
   9   9  -1      464.75      453.94     21.35 o
  11   9  -1      180.43      180.99     21.50 o
  13   9  -1       11.50       13.63     22.91 o
 -10  10  -1        5.50       23.65     30.63 o
  -8  10  -1      815.98      792.83     33.30 o
  -6  10  -1      901.49      841.48     34.53 o
  -4  10  -1     1113.90     1068.39     34.38 o
  -2  10  -1     2014.11     1902.39     59.75 o
   0  10  -1     6082.53     6525.69    160.64 o
   2  10  -1     5077.11     5161.23    131.72 o
   4  10  -1     2584.55     2747.90     62.42 o
   6  10  -1      937.97      940.60     22.99 o
   8  10  -1     1276.37     1229.79     35.79 o
  10  10  -1      835.49      776.30     42.57 o
  12  10  -1      113.52      107.18     24.85 o
  14  10  -1        8.16       11.79     26.92 o
 -11  11  -1       55.13       78.97     32.22 o
  -9  11  -1      204.27      238.20     17.55 o
  -7  11  -1     1146.72     1137.34     45.17 o
  -5  11  -1     4276.68     4136.18    142.35 o
  -3  11  -1     5601.46     5580.51    157.93 o
  -1  11  -1     1304.65     1190.67     36.26 o
   1  11  -1     4618.73     4847.59    132.01 o
   3  11  -1     2446.79     2457.07     53.33 o
   5  11  -1     3723.52     3822.62     89.25 o
   7  11  -1     1474.97     1467.61     33.53 o
   9  11  -1     1205.43     1156.92     41.79 o
  11  11  -1      376.98      403.44     28.98 o
  13  11  -1       27.34       31.03     23.79 o
 -10  12  -1        4.44       -5.95     32.27 o
  -8  12  -1      126.16      148.26     14.51 o
  -6  12  -1     1162.38     1135.55     56.74 o
  -4  12  -1      886.38      845.26     31.52 o
  -2  12  -1     3478.50     3571.32     98.65 o
   0  12  -1      497.36      430.12     15.20 o
   2  12  -1     4556.89     4783.17    113.89 o
   4  12  -1     2741.46     3016.27     71.06 o
   6  12  -1      585.91      587.30     14.91 o
   8  12  -1      311.12      310.16     13.34 o
  10  12  -1      245.28      254.71     21.87 o
  12  12  -1       86.50       96.69     22.43 o
  14  12  -1        2.93      -14.40     27.19 o
 -11  13  -1       53.97       83.47     36.53 o
  -9  13  -1       54.37       34.66     29.70 o
  -7  13  -1      167.56      172.38     25.85 o
  -5  13  -1      877.38      853.86     32.42 o
  -3  13  -1       56.05       63.41      6.16 o
  -1  13  -1     1091.85     1201.87     31.85 o
   1  13  -1     1112.25     1327.69     34.33 o
   3  13  -1     1369.76     1509.68     35.08 o
   5  13  -1      240.34      272.82      9.25 o
   7  13  -1       45.91       44.40      8.40 o
   9  13  -1       96.37      104.28     17.81 o
  11  13  -1       16.35       27.62     18.10 o
  13  13  -1        2.33       47.55     24.94 o
 -10  14  -1      111.47      107.96     31.94 o
  -8  14  -1       74.76       75.95     17.26 o
  -6  14  -1      183.70      162.47     16.21 o
  -4  14  -1      648.81      583.89     26.90 o
  -2  14  -1      556.94      541.52     17.13 o
   0  14  -1      453.51      456.51     13.44 o
   2  14  -1      242.91      278.12     10.86 o
   4  14  -1      460.70      457.50     12.71 o
   6  14  -1      769.06      760.59     21.39 o
   8  14  -1      480.13      437.99     21.19 o
  10  14  -1       86.17       73.02     17.47 o
  12  14  -1       18.61       29.67     22.04 o
 -11  15  -1       16.52       -0.98     37.19 o
  -9  15  -1      115.38      128.76     29.23 o
  -7  15  -1      170.44      178.11     18.10 o
  -5  15  -1     1559.05     1552.49     52.08 o
  -3  15  -1     1739.56     1689.65     52.55 o
  -1  15  -1     4286.18     4330.20    118.72 o
   1  15  -1     2074.61     2070.03     57.64 o
   3  15  -1      313.01      339.26     12.73 o
   5  15  -1     2020.77     2014.64     46.57 o
   7  15  -1     1055.43     1033.97     32.70 o
   9  15  -1      271.06      267.40     22.40 o
  11  15  -1       64.25       61.50     25.25 o
  13  15  -1        9.81        3.28     25.88 o
 -10  16  -1       30.79       24.22     30.91 o
  -8  16  -1      369.24      401.57     27.50 o
  -6  16  -1      256.43      242.29     19.47 o
  -4  16  -1      385.83      360.61     17.47 o
  -2  16  -1     1425.47     1406.64     48.72 o
   0  16  -1      951.20      888.87     24.10 o
   2  16  -1     1342.18     1255.98     36.99 o
   4  16  -1     1677.60     1747.06     41.27 o
   6  16  -1      948.92     1026.59     31.96 o
   8  16  -1      418.95      401.29     20.08 o
  10  16  -1      143.15      124.64     19.28 o
  12  16  -1      106.39      135.71     25.67 o
 -11  17  -1       33.38      -19.16     33.63 o
  -9  17  -1        0.69       23.84     31.57 o
  -7  17  -1       39.94       51.15     15.77 o
  -5  17  -1      167.07      162.67     16.10 o
  -3  17  -1      277.63      263.49     12.44 o
  -1  17  -1      448.50      423.83     15.17 o
   1  17  -1      453.53      476.27     15.19 o
   3  17  -1      401.73      433.45     15.59 o
   5  17  -1      315.47      314.35     13.82 o
   7  17  -1      146.46      139.89     11.70 o
   9  17  -1        6.83       12.36     16.19 o
  11  17  -1       13.75       -3.58     26.51 o
  13  17  -1        0.87       -2.17     25.68 o
 -10  18  -1       30.56       18.36     31.57 o
  -8  18  -1       20.01        8.81     26.18 o
  -6  18  -1      553.82      541.09     31.35 o
  -4  18  -1     1304.90     1358.68     50.34 o
  -2  18  -1      167.58      145.89      9.40 o
   0  18  -1      514.27      543.87     18.92 o
   2  18  -1      370.85      387.34     13.59 o
   4  18  -1      999.11     1025.81     29.73 o
   6  18  -1      525.60      525.77     19.20 o
   8  18  -1      155.38      158.00     13.24 o
  10  18  -1       61.62       83.44     24.36 o
  12  18  -1        5.33      -17.67     23.59 o
  -9  19  -1       96.70      164.21     32.97 o
  -7  19  -1       47.83        6.18     23.42 o
  -5  19  -1      484.35      507.37     28.51 o
  -3  19  -1     1123.72     1178.45     45.34 o
  -1  19  -1      153.83      157.03      9.13 o
   1  19  -1      450.52      458.67     15.59 o
   3  19  -1      251.48      262.66     11.47 o
   5  19  -1      342.62      340.01     14.30 o
   7  19  -1      145.71      156.71     12.07 o
   9  19  -1      201.62      226.44     23.10 o
  11  19  -1       10.53        0.80     22.57 o
 -10  20  -1        9.45       24.73     33.16 o
  -8  20  -1       27.01       11.05     28.15 o
  -6  20  -1      292.48      272.90     21.92 o
  -4  20  -1     1208.27     1282.61     59.78 o
  -2  20  -1       30.42       11.32      8.68 o
   0  20  -1      378.68      378.73     28.81 o
   2  20  -1      587.25      557.10     24.98 o
   4  20  -1      279.84      254.93     13.03 o
   6  20  -1      115.06      110.85     10.93 o
   8  20  -1      400.79      399.80     26.88 o
  10  20  -1      183.54      229.56     37.24 o
  12  20  -1       11.33       18.98     24.27 o
  -9  21  -1       55.81      105.95     36.49 o
  -7  21  -1       46.86       48.76     29.51 o
  -5  21  -1      103.55       95.07     16.75 o
  -3  21  -1      301.53      275.60     20.51 o
  -1  21  -1      390.63      375.06     18.56 o
   1  21  -1      565.12      527.09     20.89 o
   3  21  -1      321.94      280.66     14.69 o
   5  21  -1      109.25      100.53     11.41 o
   7  21  -1      118.67      124.61     12.26 o
   9  21  -1       37.92       27.37     19.55 o
  11  21  -1       19.56       42.49     24.91 o
 -10  22  -1       11.16       37.38     39.53 o
  -8  22  -1       53.86       50.49     33.77 o
  -6  22  -1       15.41       26.98     26.74 o
  -4  22  -1      136.21      108.84     17.75 o
  -2  22  -1       13.23       -5.06     14.85 o
   0  22  -1      250.91      310.04     19.24 o
   2  22  -1       91.65       60.70      9.30 o
   4  22  -1      363.93      356.63     17.42 o
   6  22  -1       49.85       56.26     11.23 o
   8  22  -1        0.01      -16.71     18.03 o
  10  22  -1       32.19       22.38     40.56 o
  12  22  -1        4.46       16.59     26.81 o
  -9  23  -1       26.77       75.92     34.38 o
  -7  23  -1       87.63      109.04     31.85 o
  -5  23  -1      136.07      131.75     25.01 o
  -3  23  -1      129.89      147.02     17.41 o
  -1  23  -1      707.99      741.78     28.89 o
   1  23  -1       42.57       34.83      9.47 o
   3  23  -1       33.81       18.66      9.01 o
   5  23  -1      369.25      371.46     18.68 o
   7  23  -1      422.04      422.87     29.44 o
   9  23  -1      100.92      119.37     21.68 o
  11  23  -1        1.35      -21.48     22.97 o
  -8  24  -1       31.54       47.92     35.74 o
  -6  24  -1      142.07      163.51     29.74 o
  -4  24  -1      132.61      133.35     18.77 o
  -2  24  -1      298.15      279.79     29.25 o
   0  24  -1      183.15      205.15     13.35 o
   2  24  -1      294.93      302.09     16.39 o
   4  24  -1       25.05       25.68     15.13 o
   6  24  -1      184.35      189.97     19.46 o
   8  24  -1       14.35       -2.40     20.16 o
  10  24  -1      107.77      124.37     24.13 o
  -9  25  -1       19.49       26.46     38.36 o
  -7  25  -1       69.34       49.51     32.65 o
  -5  25  -1       30.69       49.88     28.48 o
  -3  25  -1        3.29       13.05     16.46 o
  -1  25  -1       90.90       97.56     15.70 o
   1  25  -1       96.41      101.46     11.00 o
   3  25  -1       78.80       59.78     13.87 o
   5  25  -1       10.41        2.38     15.34 o
   7  25  -1       33.56       35.46     18.61 o
   9  25  -1       12.76      -29.32     34.50 o
  11  25  -1        8.68       25.03     26.17 o
  -8  26  -1       24.06       58.50     34.00 o
  -6  26  -1       12.14       21.03     26.79 o
  -4  26  -1        2.58        1.97     25.11 o
  -2  26  -1      122.89       76.55     16.81 o
   0  26  -1      241.81      231.52     19.55 o
   2  26  -1       29.23       35.45     15.20 o
   4  26  -1       19.98       33.78     15.80 o
   6  26  -1       64.18       20.20     16.62 o
   8  26  -1       38.57       33.49     20.63 o
  10  26  -1       24.06       32.74     23.62 o
  -7  27  -1       43.37       72.51     35.27 o
  -5  27  -1       10.29       24.68     26.56 o
  -3  27  -1        1.20      -14.75     26.37 o
  -1  27  -1      171.75      207.12     20.83 o
   1  27  -1       59.53       66.89     24.57 o
   3  27  -1       12.70       12.81     16.89 o
   5  27  -1       99.40      102.99     18.96 o
   7  27  -1      109.92      102.68     21.39 o
   9  27  -1       19.11       31.91     22.62 o
  -6  28  -1       68.03       78.13     30.87 o
  -4  28  -1       36.98       62.53     28.15 o
  -2  28  -1      162.24      196.67     30.35 o
   0  28  -1        8.31        7.75     17.87 o
   2  28  -1       64.44       89.62     17.24 o
   4  28  -1       71.33       73.61     18.31 o
   6  28  -1       57.23       74.60     19.35 o
   8  28  -1        8.83        4.56     22.84 o
  -7  29  -1        9.93       54.85     32.88 o
  -5  29  -1       63.10       72.46     33.58 o
  -3  29  -1        2.24      -16.53     28.29 o
  -1  29  -1       59.62       48.62     26.88 o
   1  29  -1        4.93       13.69     16.85 o
   3  29  -1       33.68       43.65     22.27 o
   5  29  -1       28.23       35.18     18.59 o
   7  29  -1        1.86       16.46     21.20 o
   9  29  -1       23.20       37.47     35.36 o
  -6  30  -1        6.40        3.51     31.52 o
  -4  30  -1        5.47      -32.18     32.18 o
  -2  30  -1       61.04       57.89     26.32 o
   0  30  -1       83.66       48.24     27.82 o
   2  30  -1       60.41       77.94     28.52 o
   4  30  -1       34.39       50.81     20.42 o
   6  30  -1       27.78       69.84     28.06 o
   8  30  -1        1.46       18.78     33.16 o
  -5  31  -1       23.19        5.34     30.82 o
  -3  31  -1        9.13       14.24     31.62 o
  -1  31  -1       89.13       90.02     27.59 o
   1  31  -1        9.87       -6.51     27.77 o
   3  31  -1       32.74       56.63     29.04 o
   5  31  -1       16.95       22.58     30.49 o
   7  31  -1        7.99       -8.67     28.76 o
  -4  32  -1       11.40       37.66     35.55 o
  -2  32  -1       80.30       82.72     33.25 o
   0  32  -1        2.37        3.28     29.55 o
   2  32  -1       43.42       41.55     29.70 o
   4  32  -1       26.41       26.79     30.63 o
   6  32  -1       34.98       34.24     34.10 o
  -5  33  -1       19.83       72.41     33.86 o
  -3  33  -1       24.00       48.52     31.24 o
  -1  33  -1        0.15       -8.90     32.04 o
   1  33  -1       42.47       64.68     31.52 o
   3  33  -1       20.29       43.47     31.66 o
   5  33  -1       29.60       79.95     35.32 o
   7  33  -1       20.68       20.89     35.32 o
  -4  34  -1       14.14       76.49     38.59 o
  -2  34  -1       20.13       30.49     30.40 o
   0  34  -1       34.13       30.82     28.34 o
   2  34  -1       44.04       52.83     33.02 o
   4  34  -1       67.42       21.69     34.33 o
   6  34  -1       35.26       78.69     35.27 o
  -3  35  -1       18.36       94.89     38.59 o
  -1  35  -1       17.81       62.62     34.38 o
   1  35  -1        3.32      -28.76     28.76 o
   3  35  -1       27.80       57.38     34.14 o
   5  35  -1        3.97      -35.88     35.88 o
   0  36  -1        4.20       51.38     35.32 o
   2  36  -1       23.76       -7.87     30.35 o
 -10   0   0      349.60      330.21     33.02 o
  -8   0   0     2167.09     2137.07    139.81 o
  -6   0   0     3714.03     3582.47    136.20 o
  -4   0   0     8144.71     8177.70    349.12 o
  -2   0   0    14562.76    15867.91    548.72 o
   2   0   0    10555.64    11798.78    548.29 o
   4   0   0     9144.50     9224.35    293.14 o
   6   0   0     3112.05     3052.21    132.56 o
   8   0   0     2353.54     2295.76    141.08 o
  10   0   0      363.28      386.55     37.89 o
  12   0   0      156.69      140.19     36.67 o
 -11   1   0      104.75      108.80     19.12 o
  -9   1   0      108.91      115.47     18.13 o
  -7   1   0      710.89      691.38     23.79 o
  -5   1   0     4897.16     5255.82    162.93 o
  -3   1   0      771.85      349.88     20.28 o
  -1   1   0    11761.57     9718.72    429.97 o
   1   1   0     9136.12     7845.76    231.31 o
   3   1   0      344.71      364.40      8.61 o
   5   1   0     5866.17     6361.82    163.21 o
   7   1   0      540.58      537.88     20.05 o
   9   1   0       80.39       89.63     15.93 o
  11   1   0      119.46      120.85     22.92 o
  13   1   0       54.89       83.87     25.29 o
 -10   2   0       99.87      101.47     17.02 o
  -8   2   0     1194.15     1090.60     51.75 o
  -6   2   0     1801.40     1759.18     60.91 o
  -4   2   0     1856.30     1890.65     66.50 o
  -2   2   0     1371.62     1397.80     32.59 o
   0   2   0     1855.15       -0.26      0.26 o
   2   2   0     1262.86     1333.16     29.68 o
   4   2   0     1991.86     2016.19     45.80 o
   6   2   0     1778.25     1795.98     51.45 o
   8   2   0     1179.81     1106.09     53.62 o
  10   2   0      104.26       87.44     17.94 o
  12   2   0        9.39       -5.89     21.39 o
 -11   3   0      112.75      114.33     26.79 o
  -9   3   0       43.44       37.65     13.28 o
  -7   3   0      596.93      578.68     20.25 o
  -5   3   0     1820.32     1595.51    151.90 o
  -3   3   0    10216.64    10630.98    353.97 o
  -1   3   0     6063.37     5954.94    263.50 o
   1   3   0     5087.11     5416.65    114.32 o
   3   3   0    10277.90    10654.41    228.08 o
   5   3   0     1428.39     1429.11     37.88 o
   7   3   0      395.26      396.01     17.48 o
   9   3   0        8.00        2.32     15.10 o
  11   3   0      105.96      105.38     20.47 o
  13   3   0       37.78        6.19     25.19 o
 -10   4   0      444.89      430.74     27.65 o
  -8   4   0     1197.23     1238.48     63.10 o
  -6   4   0     3533.06     3331.86    114.19 o
  -4   4   0     4680.85     4762.08    173.00 o
  -2   4   0    18864.07    19523.25    461.69 o
   0   4   0    21395.34    22323.60    525.26 o
   2   4   0    19321.91    19743.42    420.80 o
   4   4   0     5331.96     5408.51    119.10 o
   6   4   0     3475.92     3426.98     84.81 o
   8   4   0     1468.88     1498.83     64.00 o
  10   4   0      444.78      388.31     27.27 o
  12   4   0       96.95       94.43     28.50 o
 -11   5   0      247.38      232.08     34.57 o
  -9   5   0      443.13      464.99     29.36 o
  -5   5   0     4037.46     3942.54    169.69 o
  -3   5   0     9643.54    10188.18    383.03 o
  -1   5   0    27305.63    28760.10    585.86 o
   1   5   0    24599.17    25911.08    585.67 o
   3   5   0    11874.94    12206.48    263.61 o
   5   5   0     3866.41     3876.35     96.83 o
   7   5   0      713.24      690.62     22.44 o
   9   5   0      525.76      532.95     38.88 o
  11   5   0      236.87      274.31     26.31 o
  13   5   0       24.58       34.57     67.47 o
 -10   6   0      323.73      322.29     30.59 o
  -8   6   0      770.40      756.93     39.18 o
  -6   6   0     2680.21     2859.34    120.42 o
  -4   6   0     3477.11     3634.39    171.89 o
  -2   6   0     1247.23     1537.06     41.46 o
   0   6   0       71.87       74.50      3.04 o
   2   6   0     1414.12     1647.28     34.76 o
   4   6   0     3759.48     4073.56     91.05 o
   6   6   0     2479.56     2683.12     68.61 o
   8   6   0      839.34      804.80     40.66 o
  10   6   0      361.81      380.06     26.45 o
  12   6   0       82.26       88.96     24.10 o
 -11   7   0        1.73       29.04     25.71 o
  -9   7   0      375.80      327.65     21.88 o
  -7   7   0      419.84      437.39     28.16 o
  -5   7   0     1040.88     1031.94     44.79 o
  -3   7   0     1009.39      952.10     27.39 o
  -1   7   0     3840.21     3981.65    111.40 o
   1   7   0     4509.51     4639.00     93.75 o
   3   7   0     1210.31     1121.36     24.66 o
   5   7   0      945.75      951.30     25.42 o
   7   7   0      574.33      558.50     18.04 o
   9   7   0      362.27      311.21     23.36 o
  11   7   0        1.21      -21.06     21.06 o
  13   7   0       36.87       -0.41     23.87 o
 -10   8   0      331.78      342.20     23.85 o
  -8   8   0      605.86      579.96     30.07 o
  -6   8   0     1123.47     1096.05     57.66 o
  -4   8   0     5363.73     5238.88    149.35 o
  -2   8   0    15763.97    16686.82    432.40 o
   0   8   0      572.75      505.10     15.61 o
   2   8   0    16613.88    17215.67    363.73 o
   4   8   0     4986.88     4981.61    116.94 o
   6   8   0     1362.21     1344.87     33.07 o
   8   8   0      518.35      475.24     22.08 o
  10   8   0      302.38      287.70     24.41 o
  12   8   0       17.96       -7.10     22.82 o
 -11   9   0      117.63      125.01     31.80 o
  -9   9   0      303.53      366.54     24.21 o
  -7   9   0      119.04      121.49     13.24 o
  -5   9   0     1171.54     1153.19     43.61 o
  -3   9   0     3158.34     2989.86     88.72 o
  -1   9   0    17584.55    18866.58    477.60 o
   1   9   0    17855.15    18586.01    547.70 o
   3   9   0     2555.35     2460.35     60.91 o
   5   9   0      958.71      956.54     27.02 o
   7   9   0      131.45      128.16      8.70 o
   9   9   0      343.83      368.08     24.72 o
  11   9   0       97.91      100.70     51.71 o
  13   9   0       26.06        2.17     31.31 o
 -10  10   0       51.26       15.92     24.78 o
  -8  10   0      304.33      336.11     17.75 o
  -6  10   0      479.48      525.20     21.78 o
  -4  10   0     2290.48     2315.16     75.82 o
  -2  10   0     2427.29     2488.87     88.88 o
   0  10   0     9956.61    10471.98    306.36 o
   2  10   0     2672.42     2748.59     68.14 o
   4  10   0     2137.63     2189.43     63.84 o
   6  10   0      456.57      496.07     17.65 o
   8  10   0      325.13      376.12     18.53 o
  10  10   0       57.53       44.90     18.93 o
  12  10   0        7.43      -11.19     36.84 o
 -11  11   0       17.91       17.66     27.12 o
  -9  11   0       54.02       55.26     11.72 o
  -7  11   0      213.67      199.28     13.03 o
  -5  11   0     1250.93     1332.15     44.11 o
  -3  11   0      969.37      956.01     35.05 o
  -1  11   0     1708.61     2066.46     62.60 o
   1  11   0     1843.30     2159.64     62.62 o
   3  11   0     1047.39     1042.52     26.88 o
   5  11   0     1129.17     1216.21     37.09 o
   7  11   0      272.03      250.63     12.82 o
   9  11   0       40.53       35.12     17.18 o
  11  11   0       10.02       16.00     19.97 o
  13  11   0       18.90       22.02     60.51 o
 -10  12   0      121.14      112.36     27.49 o
  -8  12   0       90.49       86.42     12.29 o
  -4  12   0     2619.02     2688.77     89.18 o
  -2  12   0    11558.29    12646.29    422.24 o
   0  12   0     1700.87     1383.88     36.16 o
   2  12   0    11598.73    12731.79    323.44 o
   4  12   0     2493.20     2597.57     75.16 o
   6  12   0      328.11      318.16     13.24 o
   8  12   0       60.00       77.46     15.00 o
  10  12   0      136.84      127.18     19.95 o
  12  12   0       83.70      109.60     26.87 o
 -11  13   0       78.90      119.91     33.96 o
  -9  13   0      218.36      230.91     28.81 o
  -7  13   0      850.54      875.39     46.75 o
  -5  13   0      480.72      475.26     19.23 o
  -3  13   0     6899.42     6982.87    223.77 o
  -1  13   0     3819.63     3975.61    149.78 o
   1  13   0     4668.36     4856.92    131.72 o
   3  13   0     6447.67     6501.19    188.48 o
   5  13   0      459.31      434.95     16.22 o
   7  13   0     1042.83     1031.89     36.26 o
   9  13   0      209.39      197.69     23.14 o
  11  13   0       57.76       60.13     22.52 o
 -10  14   0       58.65       98.97     27.49 o
  -8  14   0      377.50      415.48     34.57 o
  -6  14   0       57.56       62.60     12.29 o
  -4  14   0      697.85      664.71     28.25 o
  -2  14   0      544.95      493.21     19.41 o
   0  14   0     2980.21     3084.03    103.57 o
   2  14   0      586.28      529.42     19.41 o
   4  14   0      867.03      862.93     24.07 o
   6  14   0       26.07       29.11      7.87 o
   8  14   0      404.80      444.30     29.28 o
  10  14   0       31.80       31.93     18.82 o
  12  14   0        0.80       -7.50     23.72 o
 -11  15   0        6.03      -18.97     32.55 o
  -9  15   0      133.66      123.42     26.18 o
  -7  15   0      555.44      526.68     30.40 o
  -5  15   0      204.52      205.51     11.10 o
  -3  15   0      499.99      479.41     19.13 o
  -1  15   0      117.84      131.66      7.44 o
   1  15   0      103.53      100.29      7.38 o
   3  15   0      481.17      470.55     15.89 o
   5  15   0      170.94      175.61     11.33 o
   7  15   0      569.11      522.00     22.87 o
   9  15   0      105.86      108.32     18.91 o
  11  15   0        2.08        0.52     21.65 o
 -10  16   0        9.23        0.70     27.31 o
  -8  16   0      162.24      179.20     18.49 o
  -6  16   0      104.75      132.23     14.91 o
  -4  16   0      844.16      842.36     29.80 o
  -2  16   0      162.69      151.34     10.58 o
   0  16   0      751.72      760.65     27.64 o
   2  16   0       78.07       73.54      7.74 o
   4  16   0      770.93      777.64     24.91 o
   6  16   0      192.00      196.42     12.13 o
   8  16   0      151.60      157.75     19.14 o
  10  16   0        7.66       -0.19     19.22 o
  12  16   0       59.08       81.45     27.52 o
 -11  17   0       45.13       99.30     35.03 o
  -9  17   0      182.08      186.70     29.27 o
  -7  17   0      575.94      603.44     33.69 o
  -5  17   0      415.01      414.57     27.42 o
  -3  17   0     1603.61     1599.04     56.05 o
  -1  17   0     4133.83     4312.91    147.12 o
   1  17   0     4396.80     4469.60    147.12 o
   3  17   0     1687.41     1646.03     56.10 o
   5  17   0      513.81      535.78     18.00 o
   7  17   0      588.80      576.59     34.80 o
   9  17   0      166.77      155.33     22.27 o
  11  17   0       50.93       73.35     23.75 o
 -10  18   0       20.72       41.83     32.79 o
  -8  18   0        9.32       -8.81     23.28 o
  -6  18   0      102.71      116.93     15.10 o
  -4  18   0      166.96      181.54     20.61 o
  -2  18   0     1031.30      994.61     34.99 o
   0  18   0       33.88       28.72     13.99 o
   2  18   0     1014.54      950.98     34.76 o
   4  18   0       77.17       73.83      7.70 o
   6  18   0      132.09      148.28     11.55 o
   8  18   0       12.09       56.46     17.42 o
  10  18   0       26.83       62.07     20.92 o
  12  18   0        4.92      -10.55     25.19 o
 -11  19   0        4.36       21.17     35.64 o
  -9  19   0       30.31       39.34     27.54 o
  -7  19   0       82.23       64.78     22.67 o
  -5  19   0      183.48      164.61     29.70 o
  -3  19   0      365.89      365.51     17.25 o
  -1  19   0      364.82      332.75     15.83 o
   1  19   0      379.08      339.94     15.53 o
   3  19   0      329.58      315.59     16.27 o
   5  19   0      159.38      153.47     16.50 o
   7  19   0      115.57       85.99     17.00 o
   9  19   0       16.92       38.97     19.83 o
  11  19   0        2.04      -20.10     23.10 o
 -10  20   0       43.51       37.61     33.96 o
  -8  20   0      152.17      229.08     29.13 o
  -6  20   0      143.07      145.18     16.88 o
  -4  20   0       80.94       54.80     12.20 o
  -2  20   0      540.85      538.76     24.84 o
   0  20   0        1.58        7.28      7.58 o
   2  20   0      518.53      508.10     21.49 o
   4  20   0       47.27       27.11     10.22 o
   6  20   0      189.91      210.90     23.89 o
   8  20   0      123.19      119.00     20.80 o
  10  20   0       39.59       52.38     24.32 o
 -11  21   0       25.21       33.07     34.43 o
  -9  21   0       13.30       -1.69     26.65 o
  -7  21   0      156.67      153.07     29.18 o
  -5  21   0        9.26       13.96     13.69 o
  -3  21   0      545.59      552.52     26.91 o
  -1  21   0     1600.75     1708.60     56.34 o
   1  21   0     1515.78     1529.51     55.92 o
   3  21   0      438.76      406.12     20.59 o
   5  21   0       39.64       30.41     14.84 o
   7  21   0      161.25      151.88     18.93 o
   9  21   0       28.66       27.07     21.25 o
  11  21   0       28.34       31.38     39.11 o
 -10  22   0        0.59        0.70     30.87 o
  -8  22   0       53.93       73.44     29.23 o
  -6  22   0      128.66      135.36     26.00 o
  -4  22   0      159.92      151.13     15.70 o
  -2  22   0      516.68      516.98     23.25 o
   0  22   0      504.91      481.09     20.60 o
   2  22   0      589.05      609.57     23.47 o
   4  22   0      123.64      127.11     11.52 o
   6  22   0      100.14       99.07     17.78 o
   8  22   0       30.12       29.07     19.38 o
  10  22   0        4.99      -11.68     26.79 o
  -9  23   0       15.61       53.68     30.21 o
  -7  23   0       59.08       54.14     26.04 o
  -5  23   0      107.99      129.09     27.49 o
  -3  23   0      221.33      212.67     20.16 o
  -1  23   0      306.01      303.21     15.12 o
   1  23   0      245.17      258.16     14.47 o
   3  23   0      255.54      244.63     13.97 o
   5  23   0      115.72      122.71     17.52 o
   7  23   0       78.88       80.50     20.43 o
   9  23   0       12.84       18.16     21.97 o
 -10  24   0       21.00      -10.16     37.47 o
  -8  24   0       47.88       43.61     28.24 o
  -6  24   0       29.49       46.09     25.34 o
  -4  24   0       19.50       12.13     23.61 o
  -2  24   0       69.08      115.05     16.35 o
   0  24   0       20.45       53.73     14.40 o
   2  24   0       79.63      109.05     15.65 o
   4  24   0       23.49       35.38     14.67 o
   6  24   0       29.64       11.31     23.28 o
   8  24   0       37.04       37.86     19.68 o
  10  24   0       26.24       31.62     36.58 o
  -9  25   0       13.60       13.77     35.41 o
  -7  25   0        1.81        2.15     30.12 o
  -5  25   0       71.95       77.47     25.57 o
  -3  25   0      274.36      325.30     22.02 o
  -1  25   0      108.98      131.09     15.20 o
   1  25   0       92.02      109.02     16.14 o
   3  25   0      250.32      275.18     21.77 o
   5  25   0       59.50       56.85     18.56 o
   7  25   0        6.69       27.80     22.32 o
   9  25   0        9.45      -19.58     34.71 o
  -8  26   0        1.58       34.57     28.29 o
  -6  26   0        8.76      -13.44     25.85 o
  -4  26   0       60.47       53.44     24.59 o
  -2  26   0      116.72      116.12     17.20 o
   0  26   0       45.63       45.31     14.50 o
   2  26   0      175.33      179.32     34.31 o
   4  26   0       76.72       84.06     16.74 o
   6  26   0        1.48      -15.89     19.74 o
   8  26   0        0.08       22.67     30.21 o
  -9  27   0       12.34       33.11     37.70 o
  -7  27   0       22.17      -11.10     28.48 o
  -5  27   0       94.94      129.88     28.34 o
  -3  27   0      237.16      219.06     32.08 o
  -1  27   0       75.94       87.82     23.28 o
   1  27   0       92.29      109.12     17.15 o
   3  27   0      248.59      244.14     22.10 o
   5  27   0       77.60       67.73     20.14 o
   7  27   0       15.72      -20.84     31.29 o
   9  27   0       15.23       37.28     37.85 o
  -8  28   0        3.18       -6.18     31.52 o
  -6  28   0       84.99      101.97     30.87 o
  -4  28   0        4.43        9.84     24.22 o
  -2  28   0       12.12       12.69     25.71 o
   0  28   0       20.07       34.75     23.14 o
   2  28   0       13.45        8.01     25.76 o
   4  28   0        2.98      -16.39     23.33 o
   6  28   0       90.60      100.56     32.22 o
   8  28   0        4.31        9.51     34.89 o
  -7  29   0        5.46       15.03     34.80 o
  -5  29   0       15.98       -4.07     31.71 o
  -3  29   0        8.68      -10.96     25.01 o
  -1  29   0       60.92       80.65     25.11 o
   1  29   0       57.85       73.07     28.06 o
   3  29   0       13.90        4.92     27.17 o
   5  29   0       19.63       44.17     29.98 o
   7  29   0        9.33       36.58     30.02 o
  -8  30   0        6.91       29.60     33.35 o
  -6  30   0       20.65        3.51     34.75 o
  -4  30   0       33.05       40.61     28.01 o
  -2  30   0      226.08      231.52     31.29 o
   0  30   0      142.52      168.29     31.52 o
   2  30   0      191.03      214.56     34.05 o
   4  30   0       32.98       73.63     30.63 o
   6  30   0       25.74       32.93     29.51 o
   8  30   0        8.10       45.57     37.05 o
  -7  31   0       32.66       37.99     33.25 o
  -5  31   0        9.78       14.47     34.33 o
  -3  31   0       20.61       24.68     27.31 o
  -1  31   0       72.14      109.46     30.87 o
   1  31   0       81.52       84.64     31.05 o
   3  31   0       28.62       -0.19     26.88 o
   5  31   0        9.38      -25.01     32.22 o
   7  31   0       27.51        4.45     35.69 o
  -6  32   0       75.69      101.17     34.66 o
  -4  32   0       10.29       58.59     33.82 o
  -2  32   0      120.42      127.40     32.46 o
   0  32   0        0.23       10.96     29.74 o
   2  32   0      114.49       95.92     29.55 o
   4  32   0       11.97        5.76     32.41 o
   6  32   0       75.00       47.87     35.74 o
  -5  33   0       60.56       21.69     37.24 o
  -3  33   0        5.70       17.38     28.99 o
  -1  33   0        9.73       28.85     32.04 o
   1  33   0       10.22        6.14     31.71 o
   3  33   0        7.37        8.71     33.58 o
   5  33   0       58.99       29.88     31.66 o
  -4  34   0        0.15        0.89     35.64 o
  -2  34   0       92.61      114.19     35.22 o
   0  34   0        0.24       15.13     32.79 o
   2  34   0       87.52       90.21     32.32 o
   4  34   0        0.36       -6.89     35.22 o
  -3  35   0       12.27      -35.22     35.22 o
  -1  35   0       40.80       33.35     30.91 o
   1  35   0       46.87       13.40     34.33 o
   3  35   0       10.08       22.29     35.41 o
  -2  36   0       23.44       29.04     36.53 o
   0  36   0        8.46       48.10     36.16 o
   2  36   0       24.06       -6.32     32.04 o
 -11   1   1      234.30      273.28     22.44 o
  -9   1   1     1873.02     1952.24     90.40 o
  -7   1   1     2840.19     2638.27    122.69 o
  -5   1   1      865.85      891.74     45.08 o
  -3   1   1     5805.51     6010.12    151.96 o
   1   1   1     8480.71     9086.85    200.75 o
   3   1   1     9146.82     9726.16    256.97 o
   5   1   1     2799.47     2804.33     80.00 o
   7   1   1     1828.91     1768.88     81.97 o
   9   1   1      227.25      224.70     22.39 o
  11   1   1       10.07       16.22     21.59 o
 -10   2   1      255.89      247.80     17.84 o
  -8   2   1     3752.92     3640.73    147.68 o
  -6   2   1     9568.62     9774.92    476.32 o
  -2   2   1    20572.58    21394.76    608.05 o
   0   2   1     8683.82     8815.69    296.80 o
   2   2   1    27810.31    28925.57    794.39 o
   4   2   1     8146.76     8604.98    251.87 o
   6   2   1     2667.50     2683.54     89.87 o
   8   2   1      270.53      280.00     21.28 o
  10   2   1      397.72      416.68     29.39 o
  12   2   1       31.06       19.90     33.42 o
 -11   3   1      159.66      187.21     26.14 o
  -9   3   1     1368.85     1325.10     76.51 o
  -7   3   1     2212.99     2141.77    101.11 o
  -5   3   1     1741.18     1624.18     74.25 o
  -3   3   1    18859.54    20167.59    545.19 o
  -1   3   1      301.04      398.68     32.46 o
   3   3   1    12464.92    13154.49    348.29 o
   5   3   1     2458.20     2453.83     81.63 o
   7   3   1      817.30      741.97     40.77 o
   9   3   1       99.38      109.87     18.80 o
  11   3   1       38.24        6.10     34.85 o
 -10   4   1      180.36      160.21     17.05 o
  -8   4   1     1959.60     2003.19     92.80 o
  -6   4   1      686.84      744.02     44.03 o
  -4   4   1     2336.78     2520.89     76.86 o
  -2   4   1    23999.21    26121.55    695.92 o
   0   4   1    42070.61    44267.23   1176.78 o
   2   4   1     5293.88     5772.13    179.21 o
   4   4   1     1393.78     1389.59     43.10 o
   6   4   1      187.81      193.52     10.48 o
   8   4   1      939.20      972.92     51.09 o
  10   4   1        6.43       -7.65     18.93 o
  12   4   1        6.48      -11.44     26.28 o
 -11   5   1      128.44      110.68     23.89 o
  -9   5   1       17.00        9.76     11.52 o
  -7   5   1     1147.50     1092.29     47.76 o
  -5   5   1     1539.35     1535.23     51.50 o
  -3   5   1     2299.81     2271.98     88.14 o
  -1   5   1    19455.44    20943.86    661.80 o
   1   5   1     2395.68     2597.10     77.15 o
   3   5   1     1879.98     1925.96     60.83 o
   5   5   1       19.89       14.65      7.02 o
   7   5   1     1195.64     1131.79     54.59 o
   9   5   1      156.67      101.75     19.94 o
  11   5   1       12.31       33.72     24.04 o
 -10   6   1      805.29      812.32     41.27 o
  -8   6   1     2472.03     2484.17    113.96 o
  -6   6   1     7329.23     7401.90    235.31 o
  -4   6   1     5926.53     6016.80    212.98 o
  -2   6   1     6517.63     4221.73    240.18 o
   0   6   1    26227.80    27908.33    786.50 o
   2   6   1     8251.75     8612.26    242.54 o
   4   6   1     3795.99     4003.63    113.52 o
   6   6   1     3001.42     2863.32     78.65 o
   8   6   1     1049.66     1035.71     50.79 o
  10   6   1       70.87       86.57     20.99 o
  12   6   1       29.98       35.66     30.47 o
 -11   7   1      259.69      300.89     33.11 o
  -9   7   1     1220.66     1192.63     49.64 o
  -7   7   1     3410.17     3407.33    151.59 o
  -5   7   1     2735.80     3019.26    113.23 o
  -3   7   1    21664.25    22255.16    942.46 o
  -1   7   1     1650.91     1582.46     62.97 o
   1   7   1     6787.84     7078.00    163.82 o
   3   7   1     7380.23     7850.19    231.98 o
   5   7   1     1583.96     1575.30     43.47 o
   7   7   1      920.73      900.23     44.01 o
   9   7   1      269.11      281.65     25.41 o
  11   7   1       60.40       61.31     24.50 o
 -10   8   1       95.22      126.23     16.30 o
  -8   8   1     1645.93     1716.81     82.93 o
  -6   8   1      816.27      772.99     31.40 o
  -4   8   1     1046.64     1131.52     38.41 o
  -2   8   1     1675.29     1985.10     92.29 o
   0   8   1     1151.40     1300.63     51.97 o
   2   8   1     1183.92     1216.20     36.14 o
   4   8   1      446.30      449.12     15.05 o
   6   8   1     1447.12     1471.30     51.93 o
   8   8   1      403.80      405.41     28.75 o
  10   8   1        1.17        0.83     19.41 o
  12   8   1        7.81        1.51     24.54 o
 -11   9   1      176.73      161.82     29.98 o
  -9   9   1      424.53      463.95     35.69 o
  -7   9   1       17.77       18.26      6.86 o
  -5   9   1      259.07      252.00     10.32 o
  -3   9   1       56.18       60.51      5.45 o
  -1   9   1     3843.93     4193.78    196.86 o
   1   9   1     1458.50     1618.99     49.69 o
   3   9   1      398.52      478.03     17.30 o
   5   9   1     1718.11     1695.47     47.32 o
   7   9   1      417.76      390.47     26.33 o
   9   9   1       13.01       -0.71     17.36 o
  11   9   1       25.89        5.89     23.19 o
 -10  10   1      839.43      818.26     59.11 o
  -8  10   1     1181.49     1117.58     45.09 o
  -4  10   1     2491.38     2561.30    117.90 o
   0  10   1     5547.95     5895.77    209.69 o
   2  10   1     2673.58     2434.92    106.28 o
   4  10   1     1320.57     1268.93     34.41 o
   6  10   1      908.60      900.83     32.78 o
   8  10   1      765.20      726.27     41.86 o
  10  10   1        2.15        6.82     20.76 o
  12  10   1        4.47       -3.83     34.75 o
 -11  11   1      346.65      370.53     37.61 o
  -9  11   1     1159.16     1118.88     44.03 o
  -7  11   1     1249.49     1258.28     51.72 o
  -5  11   1     3884.96     4027.34    168.89 o
  -1  11   1     5833.69     5963.99    205.66 o
   1  11   1     1323.56     1221.12     34.83 o
   3  11   1     5754.50     5665.41    157.94 o
   5  11   1     4359.59     4325.90    120.05 o
   7  11   1     1256.23     1203.56     56.62 o
   9  11   1      172.50      160.05     22.55 o
  11  11   1       73.98       94.86     24.10 o
 -10  12   1      195.45      236.16     31.48 o
  -8  12   1      347.63      321.01     16.70 o
  -6  12   1      530.28      484.89     21.44 o
  -4  12   1     2997.28     3246.91    134.46 o
  -2  12   1     3789.19     3898.68    148.56 o
   0  12   1      566.90      516.70     17.54 o
   2  12   1     3286.20     3415.40     98.65 o
   4  12   1      919.73      876.59     26.55 o
   6  12   1      935.76      907.68     50.16 o
   8  12   1       87.97      102.41     18.07 o
  10  12   1       15.24        8.17     20.46 o
  12  12   1       37.95       53.82     35.88 o
 -11  13   1       15.47       33.25     25.71 o
  -9  13   1       71.74       87.63     21.45 o
  -7  13   1       41.77       43.99     10.39 o
  -5  13   1      216.25      261.72     17.45 o
  -3  13   1     1405.56     1456.79     83.30 o
  -1  13   1     1121.01     1272.67     44.78 o
   1  13   1     1121.48     1208.41     41.53 o
   3  13   1       80.75       92.24      6.13 o
   5  13   1      933.64      883.56     32.16 o
   7  13   1      174.47      185.79     19.05 o
   9  13   1       64.39       66.91     19.45 o
  11  13   1       50.48       45.17     23.91 o
 -10  14   1       93.39       98.41     27.31 o
  -8  14   1      509.59      470.41     27.36 o
  -6  14   1      701.71      695.73     36.54 o
  -4  14   1      594.25      500.57     62.66 o
   2  14   1      527.55      499.11     16.95 o
   4  14   1      877.12      796.87     22.77 o
   6  14   1      201.48      207.54     22.22 o
   8  14   1      107.41      119.40     20.02 o
  10  14   1      104.06      115.88     23.33 o
 -11  15   1       74.14       96.39     27.21 o
  -9  15   1      303.68      349.88     32.88 o
  -7  15   1     1122.37     1114.02     50.44 o
  -5  15   1     1882.85     1899.07     88.26 o
  -1  15   1     2458.25     2485.77     75.42 o
   1  15   1     4086.58     4040.76    140.76 o
   3  15   1     1424.05     1379.40     44.16 o
   5  15   1     1399.32     1394.19     51.90 o
   7  15   1      194.32      176.90     20.10 o
   9  15   1      120.11       94.67     21.23 o
  11  15   1        8.77       13.44     34.29 o
 -10  16   1      103.45      136.63     30.16 o
  -8  16   1      514.83      540.28     39.34 o
  -6  16   1      983.55     1082.06     49.18 o
  -4  16   1     1572.88     1597.68     58.38 o
  -2  16   1     1162.14     1158.42     42.29 o
   0  16   1      939.31      865.38     31.39 o
   2  16   1     1446.88     1407.17     41.14 o
   4  16   1      333.32      331.10     16.58 o
   6  16   1      266.81      246.88     20.15 o
   8  16   1      387.05      405.50     29.38 o
  10  16   1       32.00       40.39     26.98 o
 -11  17   1       18.75       15.32     27.87 o
  -9  17   1        2.77       -1.17     20.56 o
  -7  17   1      173.67      187.70     15.10 o
  -5  17   1      346.58      321.31     15.30 o
  -3  17   1      364.38      402.22     17.98 o
  -1  17   1      531.72      532.52     19.96 o
   1  17   1      463.94      448.08     17.98 o
   3  17   1      215.80      209.10     10.26 o
   5  17   1      176.05      181.68     17.72 o
   7  17   1       40.55       37.44     15.81 o
   9  17   1        4.09        4.26     21.46 o
  11  17   1       35.78       57.10     35.97 o
 -10  18   1       59.58      103.65     28.10 o
  -8  18   1      138.77      162.06     24.12 o
  -6  18   1      562.65      581.44     30.79 o
  -4  18   1     1023.44     1102.49     37.94 o
  -2  18   1      274.61      289.67     15.04 o
   0  18   1      579.08      629.84     22.62 o
   2  18   1       99.79       84.71      8.99 o
   4  18   1     1445.82     1490.30     50.57 o
   6  18   1      494.13      471.79     31.94 o
   8  18   1       14.74       26.88     20.42 o
  10  18   1       37.35      -23.28     35.55 o
 -11  19   1       25.25        1.45     28.52 o
  -9  19   1      217.20      206.56     31.38 o
  -7  19   1      119.99      120.42     25.81 o
  -5  19   1      356.47      350.48     22.70 o
  -3  19   1      238.99      250.89     13.15 o
  -1  19   1      373.20      397.51     18.11 o
   1  19   1       89.33       80.65     10.31 o
   3  19   1     1345.44     1363.65     45.48 o
   5  19   1      390.66      412.74     28.87 o
   7  19   1       44.93       43.10     18.29 o
   9  19   1      119.05       83.51     34.99 o
 -10  20   1      194.21      179.25     32.79 o
  -8  20   1      340.49      368.19     35.83 o
  -6  20   1      137.49      138.23     14.99 o
  -4  20   1      247.89      238.89     17.33 o
  -2  20   1      759.50      751.22     25.58 o
   0  20   1      218.61      223.00     12.15 o
   2  20   1       98.83       98.78      8.85 o
   4  20   1     1163.07     1214.75     59.65 o
   6  20   1      295.79      323.20     28.69 o
   8  20   1       20.43       19.92     19.69 o
  10  20   1        6.54      -17.10     36.91 o
 -11  21   1       21.77       42.01     30.73 o
  -9  21   1       39.98       20.52     25.90 o
  -7  21   1      126.15      113.49     26.84 o
  -5  21   1       80.76       72.90     13.65 o
  -3  21   1      355.22      310.45     19.35 o
  -1  21   1      480.08      471.80     21.23 o
   1  21   1      470.21      439.67     18.84 o
   3  21   1      322.90      288.71     19.60 o
   5  21   1       86.45       84.91     37.00 o
   7  21   1       29.21       32.60     24.87 o
   9  21   1       58.91       61.73     34.29 o
 -10  22   1       29.87       55.69     28.71 o
  -8  22   1        1.44      -12.60     23.42 o
  -6  22   1       64.21       71.99     24.17 o
  -4  22   1      321.65      351.49     43.54 o
  -2  22   1      103.30      101.80     24.66 o
   0  22   1      276.02      310.60     21.32 o
   2  22   1       14.69       -5.24     12.82 o
   4  22   1      144.87      156.80     16.97 o
   6  22   1       17.97        1.42     16.38 o
   8  22   1       54.38       81.97     34.80 o
  10  22   1        8.95       35.46     41.31 o
 -11  23   1        4.93      -31.66     31.66 o
  -9  23   1       89.14      114.61     29.46 o
  -7  23   1      431.37      477.93     43.93 o
  -5  23   1      355.89      332.83     33.07 o
  -3  23   1       25.26       24.46     13.17 o
  -1  23   1       95.92       94.56     13.35 o
   1  23   1      738.71      731.51     37.70 o
   3  23   1      179.57      205.84     19.13 o
   5  23   1      135.58      171.43     21.05 o
   7  23   1       91.99      123.04     33.44 o
   9  23   1       39.40       94.14     35.18 o
 -10  24   1      116.81      108.76     32.27 o
  -8  24   1        4.51       35.46     29.84 o
  -6  24   1      142.36      115.03     26.37 o
  -4  24   1       12.66       33.86     19.95 o
  -2  24   1      355.37      403.85     24.26 o
   0  24   1      190.08      211.41     17.69 o
   2  24   1      208.11      197.03     19.09 o
   4  24   1      131.04      142.09     19.83 o
   6  24   1      158.15      142.76     30.12 o
   8  24   1       16.90        3.47     34.71 o
  -9  25   1        8.60       10.54     28.43 o
  -7  25   1       48.35       88.29     30.77 o
  -5  25   1       10.14       20.84     24.78 o
  -3  25   1      105.59       97.52     22.53 o
  -1  25   1       69.42       77.66     14.28 o
   1  25   1       58.86       57.38     14.79 o
   3  25   1        0.20      -14.78     14.78 o
   5  25   1       40.72       31.71     29.13 o
   7  25   1       64.50      116.91     35.41 o
   9  25   1       24.99       37.14     38.64 o
 -10  26   1       19.20       15.27     31.38 o
  -8  26   1       45.39       68.95     32.69 o
  -6  26   1       75.71       79.53     25.85 o
  -4  26   1       15.84       -2.20     24.17 o
  -2  26   1       29.44       30.35     24.03 o
   0  26   1      235.41      203.42     27.45 o
   2  26   1      116.45       59.44     22.86 o
   4  26   1        5.56       14.71     24.36 o
   6  26   1       17.22        1.73     28.15 o
   8  26   1       26.90       62.67     34.05 o
  -9  27   1       13.45        3.14     30.63 o
  -7  27   1      117.21      118.27     34.05 o
  -5  27   1      117.04      137.52     29.27 o
  -3  27   1        7.41      -12.46     21.64 o
  -1  27   1       65.97       42.58     23.18 o
   1  27   1      203.38      286.04     32.36 o
   3  27   1        5.57        6.32     23.98 o
   5  27   1        7.28       -7.68     26.74 o
   7  27   1       37.48       34.05     36.16 o
  -8  28   1       10.69        1.26     28.66 o
  -6  28   1       47.83       74.61     31.05 o
  -4  28   1       65.05       75.50     24.59 o
  -2  28   1       47.39       24.22     22.86 o
   0  28   1        8.76       19.77     23.98 o
   2  28   1      136.09      132.32     30.68 o
   4  28   1       44.55       43.61     27.40 o
   6  28   1       70.51      114.19     35.64 o
  -9  29   1       19.98       18.41     36.72 o
  -7  29   1        1.66       48.38     34.66 o
  -5  29   1       27.96       26.84     30.16 o
  -3  29   1       42.82       19.72     24.07 o
  -1  29   1       11.93       30.63     24.82 o
   1  29   1       44.02       50.63     25.53 o
   3  29   1        0.13       11.43     28.85 o
   5  29   1       65.86      121.50     31.24 o
   7  29   1        6.83       15.50     37.19 o
  -8  30   1        1.54       11.94     36.53 o
  -6  30   1       32.30       78.45     29.93 o
  -4  30   1       30.17       43.33     26.65 o
  -2  30   1       58.16       84.96     26.74 o
   0  30   1       88.18       64.92     29.79 o
   2  30   1       65.98       74.85     27.35 o
   4  30   1        3.67       24.68     32.04 o
   6  30   1        9.21      -35.18     35.18 o
  -7  31   1        6.86       55.27     37.00 o
  -5  31   1       20.62        9.27     29.27 o
  -3  31   1       38.40        9.65     30.30 o
  -1  31   1        7.38       17.47     26.65 o
   1  31   1       98.44       73.86     28.43 o
   3  31   1        6.14       11.43     31.85 o
   5  31   1       28.48       43.42     32.08 o
  -6  32   1       34.99       42.01     36.07 o
  -4  32   1       19.52       42.48     33.07 o
  -2  32   1       34.82       36.44     31.33 o
   0  32   1        4.38        8.81     31.19 o
   2  32   1       79.74      129.69     31.29 o
   4  32   1        8.99      -22.29     34.00 o
  -7  33   1       16.92       -3.33     38.88 o
  -5  33   1       33.45       74.75     32.65 o
  -3  33   1       15.21      -13.86     32.74 o
  -1  33   1       49.34       38.97     28.90 o
   1  33   1        0.92        6.70     33.30 o
   3  33   1       29.14       14.15     34.80 o
   5  33   1       18.64       34.24     37.42 o
  -6  34   1       37.41       21.64     34.47 o
  -4  34   1       68.69       86.51     32.60 o
  -2  34   1       46.91       90.40     31.80 o
   0  34   1       31.23       24.87     30.87 o
   2  34   1       19.28       53.77     36.58 o
   4  34   1       12.51       24.45     38.17 o
  -5  35   1        3.35       -2.81     33.21 o
  -3  35   1       28.48       43.56     35.18 o
  -1  35   1        3.74       24.40     34.38 o
   1  35   1       16.50      -33.21     35.50 o
   3  35   1       19.63       22.15     37.85 o
  -2  36   1       24.95       35.08     36.72 o
   0  36   1        3.76      -19.25     36.30 o
 -10   0   2     1205.18     1094.46     68.29 o
  -6   0   2    27273.62    28687.42   1671.83 o
  -4   0   2    37398.91    37691.49   2463.49 o
  -2   0   2    18835.85    19936.74    925.46 o
   0   0   2    19587.90    20617.67   1390.57 o
   4   0   2     1296.69     1319.61     96.95 o
   6   0   2      742.85      711.37     54.75 o
   8   0   2      769.74      684.54     58.41 o
  10   0   2      115.29      150.07     37.24 o
 -11   1   2      226.26      261.71     20.44 o
  -9   1   2     1081.83     1003.21     46.74 o
  -7   1   2     1163.87     1063.43     48.92 o
  -5   1   2     9656.20     9766.30    455.51 o
  -3   1   2    19812.91    20649.05    596.92 o
  -1   1   2     9898.37    10450.59    317.82 o
   1   1   2     7357.60     7637.82    324.75 o
   3   1   2     5743.20     6278.51    273.91 o
   5   1   2      852.11      821.17     43.49 o
   7   1   2      751.18      707.74     36.07 o
   9   1   2      361.44      376.90     29.24 o
  11   1   2       26.14       18.54     29.34 o
 -10   2   2       37.93       26.97     11.37 o
  -8   2   2      285.45      283.98     15.80 o
  -6   2   2     1951.09     2125.44     98.53 o
  -4   2   2     1096.01     1208.01     53.50 o
  -2   2   2     7613.44     8037.22    250.59 o
   0   2   2    11163.37    12186.77    502.64 o
   2   2   2     1411.11     1547.93     55.68 o
   4   2   2       45.01       31.53      9.52 o
   6   2   2       65.95       35.06     22.32 o
   8   2   2       11.69        5.00     19.06 o
  10   2   2       40.92       19.72     28.41 o
 -11   3   2      476.60      476.58     36.67 o
  -9   3   2     1253.56     1128.37     49.13 o
  -7   3   2     1121.04     1108.51     83.37 o
  -5   3   2     5794.20     6027.50    270.35 o
  -3   3   2    22522.03    23753.01    848.14 o
  -1   3   2    12023.07    12545.66    513.23 o
   1   3   2     5384.29     6027.34    283.14 o
   5   3   2     1087.24     1035.49     48.68 o
   7   3   2      127.36      122.34     16.75 o
   9   3   2       90.74       77.01     20.80 o
  11   3   2       40.61       21.86     25.48 o
 -10   4   2       69.50       81.80     13.08 o
  -6   4   2     2016.53     1952.02    103.09 o
  -2   4   2    12780.49    13372.60    485.86 o
   0   4   2     3952.29     4214.58    157.62 o
   4   4   2     3005.26     2839.57    116.75 o
   6   4   2      803.02      820.32     47.24 o
   8   4   2      292.18      312.82     24.46 o
  10   4   2       89.49       66.35     23.91 o
 -11   5   2      366.44      386.51     33.86 o
  -9   5   2     2346.63     2351.64    110.40 o
  -7   5   2     2010.41     2011.96     92.20 o
  -5   5   2     6120.93     6204.30    285.65 o
  -3   5   2    32122.45    33634.01   1446.37 o
  -1   5   2    43434.05    45815.72   1477.00 o
   1   5   2     5503.90     5872.23    212.85 o
   3   5   2     4378.01     4291.77    173.56 o
   5   5   2     1643.53     1662.00     78.81 o
   7   5   2      587.33      661.23     43.11 o
   9   5   2      299.36      278.32     25.74 o
  11   5   2       30.38       82.50     26.53 o
 -10   6   2      178.15      174.60     14.39 o
  -8   6   2      798.70      869.20     41.05 o
  -6   6   2      709.52      736.61     39.48 o
  -4   6   2      212.11      220.30      8.98 o
  -2   6   2     2962.08     3242.55    100.48 o
   0   6   2      872.35      905.28     47.03 o
   2   6   2      205.21      221.94     16.16 o
   4   6   2      717.34      689.07     34.36 o
   6   6   2       10.21       21.59     15.97 o
   8   6   2      201.71      210.00     20.93 o
  10   6   2       92.78      120.93     26.09 o
 -11   7   2       59.39       34.99     19.39 o
  -9   7   2      376.14      333.87     21.17 o
  -7   7   2      314.43      313.99     18.48 o
  -5   7   2     1976.65     1937.01     66.52 o
  -1   7   2    12242.40    12639.90    398.91 o
   1   7   2     3080.19     2834.21    108.32 o
   3   7   2      405.74      379.44     24.65 o
   5   7   2      652.08      642.17     32.74 o
   7   7   2      189.63      165.50     18.91 o
   9   7   2      111.58      101.26     21.27 o
  11   7   2       14.04       10.44     38.73 o
 -10   8   2        5.52       -2.65     20.47 o
  -8   8   2     1409.06     1295.91     72.27 o
  -6   8   2     2923.91     2773.22    110.46 o
  -4   8   2    12175.09    12385.39    531.93 o
   0   8   2     9580.48     9892.59    324.49 o
   2   8   2     3707.91     3837.48    185.52 o
   4   8   2     1092.61     1083.49     54.96 o
   6   8   2      184.18      180.32     18.03 o
   8   8   2       95.73       87.74     20.15 o
  10   8   2      113.64       93.45     23.00 o
 -11   9   2      143.07      130.87     24.68 o
  -9   9   2      202.38      208.98     16.53 o
  -7   9   2     3572.53     3591.88    118.00 o
  -5   9   2    11198.41    11670.72    530.82 o
  -3   9   2     5140.38     5245.89    188.30 o
  -1   9   2     6169.57     6625.58    227.83 o
   1   9   2     3361.98     3176.58    129.84 o
   3   9   2      763.13      747.83     26.41 o
   5   9   2     1511.94     1431.24     72.22 o
   7   9   2      227.39      243.58     22.31 o
   9   9   2      280.06      337.87     27.46 o
  11   9   2       81.91       47.07     40.42 o
 -10  10   2      376.42      441.92     40.56 o
  -8  10   2      529.86      580.56     21.68 o
  -6  10   2     3130.03     3256.27    143.87 o
  -4  10   2     1214.52     1173.65     35.66 o
  -2  10   2     7606.27     8236.69    273.83 o
   0  10   2     4131.08     4342.85    203.09 o
   2  10   2      972.92      983.75     41.26 o
   4  10   2      264.33      287.75     13.28 o
   6  10   2      320.29      312.94     21.12 o
   8  10   2      220.17      199.03     23.11 o
  10  10   2       69.59       90.87     34.38 o
 -11  11   2       30.95       25.20     23.61 o
  -9  11   2        6.76       -1.92     10.40 o
  -7  11   2      415.26      375.87     36.98 o
  -5  11   2     1448.96     1731.74     55.49 o
  -3  11   2      788.89      838.59     28.34 o
  -1  11   2     1412.62     1442.25     63.57 o
   1  11   2      295.08      345.29     14.66 o
   3  11   2      585.63      557.98     22.30 o
   5  11   2      126.89      139.14     15.73 o
   7  11   2      197.57      207.48     19.94 o
   9  11   2       22.88       18.76     22.54 o
  11  11   2        0.01      -38.69     39.91 o
 -10  12   2      364.78      372.55     32.18 o
  -8  12   2     1027.87      970.44     42.40 o
  -6  12   2     1919.55     1833.02     85.27 o
  -4  12   2     9978.76    10580.79    363.94 o
  -2  12   2     3239.00     3308.80    118.43 o
   0  12   2     4169.96     4009.94    160.03 o
   2  12   2     1129.78     1165.63     45.86 o
   4  12   2      140.23      135.75      9.34 o
   6  12   2      667.29      607.39     34.39 o
   8  12   2      117.54      126.67     20.76 o
  10  12   2       38.67       21.12     37.24 o
 -11  13   2      149.81      202.85     26.88 o
  -9  13   2       43.46       43.51     18.92 o
  -7  13   2     2034.44     2213.17     93.56 o
  -5  13   2     2064.15     1989.12     62.22 o
  -3  13   2     3050.85     2888.22     92.90 o
  -1  13   2     1647.79     1642.26     84.49 o
   1  13   2     1439.71     1449.23     54.37 o
   3  13   2     1412.44     1391.75     49.51 o
   5  13   2      437.58      419.60     26.53 o
   7  13   2      171.30      159.25     20.32 o
   9  13   2       41.67       49.65     34.57 o
 -10  14   2      658.03      742.99     53.82 o
  -8  14   2      283.14      296.99     22.76 o
  -6  14   2     1100.63     1076.46     35.53 o
  -4  14   2     1029.95     1051.38     41.69 o
  -2  14   2     5894.00     5923.80    245.35 o
   0  14   2     2348.58     2402.95    116.76 o
   2  14   2     1022.25     1019.15     28.52 o
   6  14   2      846.58      886.46     47.56 o
   8  14   2       42.01       41.24     20.07 o
  10  14   2       43.91       64.36     38.64 o
 -11  15   2      122.29      129.23     26.04 o
  -9  15   2      130.98      120.84     21.31 o
  -7  15   2       10.59        8.05      9.89 o
  -5  15   2       76.55       70.85      7.85 o
  -3  15   2      129.43      135.01     10.87 o
  -1  15   2     1338.08     1346.39     59.93 o
   1  15   2      230.10      280.38     13.10 o
   3  15   2      322.80      315.99     15.95 o
   5  15   2      266.04      250.51     25.81 o
   7  15   2       69.21       50.16     17.74 o
   9  15   2       17.32       42.25     34.94 o
 -10  16   2      273.79      249.55     31.57 o
  -8  16   2        7.26        2.34     17.42 o
  -6  16   2      196.07      188.92     13.32 o
  -4  16   2       76.21       72.16      7.19 o
  -2  16   2     3035.66     3229.47    139.73 o
   0  16   2       10.58        7.90      6.12 o
   2  16   2      725.31      756.34     27.60 o
   4  16   2      362.27      362.26     25.35 o
   6  16   2      736.11      668.50     36.13 o
   8  16   2      175.76      194.94     34.89 o
  10  16   2        3.81      -18.17     35.32 o
 -11  17   2      101.27      101.59     27.31 o
  -9  17   2       48.40       67.63     23.56 o
  -7  17   2      117.85      121.65     12.66 o
  -5  17   2     1944.91     1977.37     65.03 o
  -3  17   2     1720.98     1825.64     85.59 o
  -1  17   2     1320.30     1281.38     60.63 o
   1  17   2     1981.71     2013.94     66.50 o
   3  17   2      265.22      272.98     27.33 o
   5  17   2       52.54       62.40     16.54 o
   7  17   2      250.20      251.14     34.47 o
   9  17   2        9.09        3.00     36.67 o
 -10  18   2      176.93      185.38     29.04 o
  -8  18   2      231.82      273.02     28.66 o
  -6  18   2      573.69      543.01     29.13 o
  -4  18   2     2560.74     2507.09    106.94 o
  -2  18   2      134.90      142.25     13.50 o
   0  18   2     2097.12     1947.38     65.74 o
   2  18   2      653.02      630.99     37.06 o
   4  18   2      725.99      699.63     34.20 o
   6  18   2      314.58      319.15     24.44 o
   8  18   2      111.66      167.12     37.00 o
 -11  19   2       36.66       44.68     26.42 o
  -9  19   2       21.02       10.87     21.78 o
  -7  19   2      111.80       94.19     20.14 o
  -5  19   2      178.93      174.00     14.17 o
  -3  19   2      469.92      451.13     26.30 o
  -1  19   2      206.64      196.72     10.77 o
   1  19   2       52.44       75.41     13.08 o
   3  19   2      362.49      369.50     24.47 o
   5  19   2      116.55       79.14     17.67 o
   7  19   2       15.07       45.34     28.06 o
   9  19   2        3.35       53.11     37.99 o
 -10  20   2       20.67       27.96     27.54 o
  -8  20   2       48.22       61.40     22.86 o
  -6  20   2       36.19       43.28     19.20 o
  -4  20   2      624.82      602.71     28.65 o
  -2  20   2     2164.30     2315.69    102.17 o
   0  20   2      223.50      187.15     16.21 o
   2  20   2      343.79      317.76     23.21 o
   4  20   2      135.83      126.47     16.92 o
   6  20   2        1.13       27.54     30.21 o
   8  20   2       35.36       46.84     35.97 o
  -9  21   2       77.30       77.94     27.63 o
  -7  21   2      178.67      207.91     27.45 o
  -5  21   2      153.39      182.20     24.50 o
  -3  21   2      907.96      946.86     47.00 o
  -1  21   2       98.30      122.48     21.26 o
   1  21   2      216.26      228.17     16.02 o
   3  21   2       30.01       52.32     15.41 o
   5  21   2       42.12       28.15     23.93 o
   7  21   2      115.22       99.16     36.16 o
   9  21   2        4.05      -35.13     35.13 o
 -10  22   2       11.17       31.85     29.32 o
  -8  22   2      560.79      598.87     49.84 o
  -6  22   2      614.79      598.49     45.76 o
  -4  22   2     1182.39     1224.39     84.82 o
  -2  22   2      514.02      557.68     35.97 o
   0  22   2     1151.79     1118.07     51.46 o
   2  22   2      596.62      603.67     35.00 o
   4  22   2      116.81       90.16     25.34 o
   6  22   2       28.47       27.07     31.62 o
   8  22   2      115.19      107.07     36.86 o
  -9  23   2       21.77       11.01     26.56 o
  -7  23   2      116.91      108.76     25.11 o
  -5  23   2      269.38      217.61     28.57 o
  -3  23   2      109.47      139.76     23.09 o
  -1  23   2      389.67      391.89     33.30 o
   1  23   2       88.53       72.60     21.83 o
   3  23   2       18.65       23.23     23.04 o
   5  23   2       31.32       27.68     25.76 o
   7  23   2       39.58       16.21     34.99 o
 -10  24   2       79.63      113.91     30.21 o
  -8  24   2      147.22      190.35     30.35 o
  -6  24   2       83.62       84.36     23.84 o
  -4  24   2      151.72      150.21     23.79 o
  -2  24   2       48.99       39.11     23.09 o
   0  24   2      149.28      157.47     24.22 o
   2  24   2       46.13       47.68     21.92 o
   4  24   2       20.36       25.57     26.28 o
   6  24   2       23.31      -14.85     32.51 o
   8  24   2       15.42      -32.41     33.02 o
  -9  25   2       90.22      134.28     30.54 o
  -7  25   2       56.08       63.79     25.48 o
  -5  25   2        1.00       14.89     21.83 o
  -3  25   2      495.23      510.91     42.39 o
  -1  25   2      453.16      506.60     48.15 o
   1  25   2      111.46      106.79     26.79 o
   3  25   2       64.37       72.41     25.48 o
   5  25   2       42.72       -2.01     32.04 o
   7  25   2        0.99       -5.20     32.74 o
 -10  26   2       16.81       30.77     30.82 o
  -8  26   2      100.79      178.97     34.19 o
  -6  26   2       32.13       31.24     24.87 o
  -4  26   2       37.00       32.46     22.20 o
  -2  26   2      500.07      497.56     46.28 o
   0  26   2      147.45      179.72     26.04 o
   2  26   2       86.58       40.84     25.29 o
   4  26   2       95.05      102.86     32.79 o
   6  26   2        1.51       21.36     31.99 o
  -9  27   2       78.71       53.21     31.19 o
  -7  27   2      162.79      171.38     30.77 o
  -5  27   2        1.74       16.81     27.17 o
  -3  27   2      126.50      149.74     28.85 o
  -1  27   2      144.91      116.44     28.90 o
   1  27   2       70.66       67.21     27.87 o
   3  27   2       78.61       70.40     26.84 o
   5  27   2        6.98       26.98     30.54 o
   7  27   2       12.14       43.89     39.91 o
  -8  28   2       79.16       84.26     30.68 o
  -6  28   2       27.59       53.30     27.31 o
  -4  28   2       10.81       17.14     23.37 o
  -2  28   2      207.81      232.97     29.23 o
   0  28   2       32.11       19.63     23.89 o
   2  28   2       61.23       33.86     29.70 o
   4  28   2       38.19       45.53     33.07 o
   6  28   2       19.36      -12.04     37.00 o
  -9  29   2       17.29       -0.70     31.80 o
  -7  29   2        1.69      -12.60     28.48 o
  -5  29   2        5.55      -16.44     29.04 o
  -3  29   2       29.57       33.21     24.96 o
  -1  29   2      116.22      141.17     29.18 o
   1  29   2        3.97       13.72     29.46 o
   3  29   2       27.91       48.76     29.46 o
   5  29   2       16.31      -21.36     31.38 o
  -8  30   2       17.36       37.33     35.88 o
  -6  30   2       26.49       35.97     31.80 o
  -4  30   2       42.37       79.02     31.19 o
  -2  30   2       97.23      113.39     28.20 o
   0  30   2      102.91       79.62     31.43 o
   2  30   2       17.05       19.34     28.38 o
   4  30   2       42.79        8.06     35.60 o
  -9  31   2       10.47       56.91     39.67 o
  -7  31   2       79.16       82.20     31.19 o
  -5  31   2        9.42       38.31     31.01 o
  -3  31   2       22.54       38.13     27.07 o
  -1  31   2       94.11       87.02     28.85 o
   1  31   2       55.46       33.72     32.22 o
   3  31   2        3.83      -21.45     33.68 o
   5  31   2       25.23       70.30     34.99 o
  -8  32   2       38.42       33.11     38.69 o
  -6  32   2       45.25       22.67     34.14 o
  -4  32   2       11.82       67.77     33.11 o
  -2  32   2       44.90       18.64     29.18 o
   0  32   2       51.20       82.20     30.26 o
   2  32   2        2.03      -17.66     30.26 o
   4  32   2       28.89        6.04     36.53 o
  -7  33   2        2.43       13.91     31.71 o
  -5  33   2       26.64       30.07     30.21 o
  -3  33   2       43.49        7.49     28.15 o
  -1  33   2        9.03      -12.97     33.63 o
   1  33   2        8.87      -26.70     30.21 o
   3  33   2        6.69       14.24     32.74 o
  -6  34   2       13.46       -9.88     36.49 o
  -4  34   2      129.06      121.45     37.10 o
  -2  34   2       32.80       18.31     30.87 o
   0  34   2        1.58      -15.08     31.33 o
   2  34   2        3.12       -2.39     32.55 o
  -5  35   2       18.30       -3.79     32.41 o
  -3  35   2       24.81       22.29     36.11 o
  -1  35   2       13.69      -31.62     31.62 o
   1  35   2        9.46      -19.48     37.70 o
  -4  36   2       19.49       47.54     37.47 o
  -2  36   2        2.41      -30.96     30.96 o
   0  36   2       16.40      -10.35     33.82 o
 -11   1   3      484.87      549.69     43.89 o
  -9   1   3      694.26      634.00     29.89 o
  -7   1   3     2802.93     2836.10    117.36 o
  -3   1   3     4825.31     5090.14    217.93 o
  -1   1   3     7574.75     7812.61    314.24 o
   1   1   3     8571.28     9109.68    390.86 o
   3   1   3     1565.14     1436.66     68.99 o
   5   1   3      544.37      509.90     30.42 o
   7   1   3      210.10      207.86     21.04 o
   9   1   3       25.45       21.47     22.82 o
 -10   2   3      887.94      838.54     41.00 o
  -8   2   3     5059.01     5050.16    225.08 o
  -4   2   3     4880.02     4743.98    245.81 o
  -2   2   3    12321.28    13168.84    552.91 o
   0   2   3    11579.30    12083.13    511.91 o
   2   2   3     6420.03     6384.33    304.42 o
   4   2   3     1552.30     1470.83     71.52 o
   6   2   3      635.47      650.80     36.35 o
   8   2   3      200.88      169.68     24.24 o
 -11   3   3      563.48      646.32     47.73 o
  -9   3   3     1346.05     1377.95     55.59 o
  -7   3   3     2203.25     1996.83     84.11 o
  -5   3   3     4029.82     4087.27    203.50 o
  -3   3   3     1809.66     1887.78     79.72 o
   1   3   3     7395.45     7602.90    334.95 o
   3   3   3     1696.18     1597.59     82.93 o
   5   3   3     1223.69     1193.25     52.96 o
   7   3   3      288.16      291.53     25.36 o
   9   3   3        7.27      -20.95     20.95 o
 -10   4   3      239.65      276.70     19.28 o
  -8   4   3      604.73      588.45     28.05 o
  -6   4   3     3122.45     3551.90    153.99 o
  -4   4   3        1.63        8.11      6.98 o
  -2   4   3     3254.67     3525.41    158.79 o
   2   4   3     1549.33     1685.55     70.64 o
   4   4   3      132.81      128.01     13.62 o
   6   4   3       75.41       57.64     16.86 o
   8   4   3        6.22       13.55     20.26 o
  10   4   3       48.99       30.12     34.85 o
 -11   5   3      429.25      359.67     31.80 o
  -9   5   3      100.62       96.88     12.06 o
  -7   5   3     3599.55     3813.48    164.45 o
  -3   5   3     3153.65     3411.44    129.41 o
  -1   5   3      637.35      631.00     50.91 o
   3   5   3     1737.67     1696.11     79.24 o
   5   5   3       35.53       24.04     14.67 o
   7   5   3       13.95        2.16     17.32 o
   9   5   3       35.04       45.53     32.69 o
 -10   6   3     2860.19     2760.09    127.94 o
  -8   6   3     1562.97     1467.23     65.86 o
  -6   6   3     5934.77     5781.22    229.34 o
  -4   6   3     8343.87     8650.89    366.30 o
  -2   6   3    10806.98    11578.53    558.34 o
   0   6   3     4442.31     4363.31    195.37 o
   2   6   3     6485.13     6273.37    274.79 o
   4   6   3     1212.13     1098.40     52.33 o
   6   6   3     1351.81     1280.64     62.08 o
   8   6   3      112.45      113.21     21.46 o
  10   6   3       19.86       75.22     40.00 o
 -11   7   3      909.28      961.25     67.21 o
  -9   7   3     1615.45     1612.12     73.21 o
  -5   7   3     2045.74     2153.02    105.40 o
  -3   7   3    10328.65    10639.26    483.18 o
  -1   7   3     2448.39     2227.00    118.36 o
   1   7   3     2484.46     2356.10    100.55 o
   3   7   3     4201.57     4155.22    143.57 o
   5   7   3      605.66      573.36     35.78 o
   7   7   3      236.45      267.94     24.23 o
   9   7   3       22.87       -4.96     34.85 o
 -10   8   3       66.21       75.41     17.75 o
  -8   8   3        9.95       21.21     10.49 o
  -6   8   3     3886.31     4146.04    158.92 o
  -4   8   3     4449.32     4898.89    188.63 o
  -2   8   3      877.56      956.90     74.89 o
   0   8   3     1934.51     1902.85     77.58 o
   2   8   3     2712.63     2629.58     91.79 o
   4   8   3      280.48      286.14     25.36 o
   6   8   3       53.30       45.61     34.22 o
   8   8   3       12.38      -19.81     28.81 o
  10   8   3       17.06       21.40     40.47 o
 -11   9   3      311.07      299.53     28.38 o
  -9   9   3      163.10      155.25     12.21 o
  -7   9   3      958.46      909.91     34.47 o
  -5   9   3      440.83      485.57     28.06 o
  -3   9   3     1836.37     2210.99     90.28 o
   1   9   3      463.03      440.14     17.98 o
   3   9   3      255.14      217.24     15.62 o
   5   9   3       17.91       32.28     14.82 o
   7   9   3       57.18       54.30     18.75 o
   9   9   3       10.45       17.89     31.43 o
 -10  10   3      585.38      572.64     46.88 o
  -8  10   3      293.71      259.73     13.95 o
  -2  10   3     9017.11     9358.75    424.84 o
   0  10   3     2445.80     2600.83    121.89 o
   2  10   3     1842.41     1837.99     60.58 o
   4  10   3      887.18      827.83     48.71 o
   6  10   3      525.57      518.18     35.57 o
   8  10   3       39.86       78.31     31.38 o
 -11  11   3      328.95      308.10     33.44 o
  -9  11   3     2528.30     2444.60     90.29 o
  -7  11   3      578.02      523.37     32.88 o
  -3  11   3     5733.81     5819.19    245.58 o
  -1  11   3    11216.48    11028.30    455.94 o
   1  11   3     2167.46     2131.09     73.66 o
   3  11   3     2741.69     2700.58    122.28 o
   5  11   3      906.32      882.25     44.70 o
   7  11   3      267.85      247.87     36.30 o
   9  11   3       24.26       45.76     34.19 o
 -10  12   3      881.19      869.36     51.57 o
  -8  12   3     2403.50     2474.45    110.50 o
  -6  12   3      850.31      830.02     44.09 o
  -4  12   3     1854.51     1902.28     76.43 o
   0  12   3     3262.49     3263.26    115.23 o
   2  12   3      505.48      478.37     20.53 o
   4  12   3      108.43       98.47     19.25 o
   6  12   3      122.95      125.16     17.93 o
   8  12   3      188.34      196.72     36.77 o
 -11  13   3       32.85       22.72     19.11 o
  -9  13   3       38.82        5.48     18.22 o
  -7  13   3      771.26      752.89     35.75 o
  -5  13   3     1716.87     1782.65     78.64 o
  -3  13   3      236.12      260.70     15.74 o
  -1  13   3      433.51      400.26     15.51 o
   1  13   3       18.30       24.63      7.09 o
   3  13   3       18.41       12.28     12.02 o
   5  13   3      236.20      218.97     21.11 o
   7  13   3       31.89       11.99     28.10 o
   9  13   3       10.13      -35.60     37.42 o
 -10  14   3        1.09      -17.99     17.99 o
  -8  14   3       82.72       78.41     19.16 o
  -6  14   3      208.85      206.11     13.58 o
  -4  14   3      462.57      460.44     30.35 o
   0  14   3     1732.13     1740.99     62.52 o
   2  14   3     1073.30     1041.77     48.09 o
   4  14   3     1393.88     1314.88     76.51 o
   6  14   3      152.31      140.61     30.63 o
   8  14   3       26.61       53.35     31.52 o
 -11  15   3      343.92      356.53     36.25 o
  -9  15   3      592.42      598.92     44.73 o
  -7  15   3     1135.49     1131.53     48.61 o
  -5  15   3     1341.67     1417.67     57.78 o
  -3  15   3     3091.50     3009.90    145.92 o
  -1  15   3      949.58      959.13     34.74 o
   1  15   3      547.16      525.62     33.70 o
   3  15   3      413.33      382.99     23.53 o
   5  15   3      490.56      520.98     46.42 o
   7  15   3       31.23       36.21     29.79 o
   9  15   3       14.76        2.76     35.74 o
 -10  16   3      207.40      199.67     24.50 o
  -8  16   3     1271.76     1415.35     83.56 o
  -6  16   3      638.51      658.99     38.04 o
  -4  16   3      182.51      160.33     12.98 o
   0  16   3     1665.16     1641.15     53.62 o
   2  16   3     1623.24     1618.02     68.66 o
   4  16   3      579.66      614.36     38.50 o
   6  16   3       74.94       63.89     30.87 o
   8  16   3      135.96      134.28     39.91 o
  -9  17   3      111.51       80.94     21.78 o
  -7  17   3      205.03      215.92     22.11 o
  -5  17   3       93.89      103.27     10.43 o
  -3  17   3      202.93      185.24     10.19 o
  -1  17   3      200.62      220.58     11.58 o
   1  17   3       53.03       33.45     11.76 o
   3  17   3      234.74      228.88     24.07 o
   5  17   3      162.62      117.14     27.17 o
   7  17   3        4.33       17.28     30.82 o
 -10  18   3      313.58      289.97     30.68 o
  -8  18   3     1198.86     1133.20     81.83 o
  -6  18   3      161.21      144.45     19.02 o
  -4  18   3     1222.66     1241.83     60.86 o
  -2  18   3      435.83      460.28     32.51 o
   0  18   3     2233.69     2313.21    104.04 o
   2  18   3      482.77      474.53     30.22 o
   4  18   3      289.68      324.31     31.33 o
   6  18   3       14.50      -15.46     30.26 o
   8  18   3       36.59       49.46     34.85 o
  -9  19   3       76.74      107.59     23.61 o
  -7  19   3      217.78      265.20     29.18 o
  -5  19   3      293.51      304.77     29.93 o
  -1  19   3     1325.72     1353.21     63.43 o
   1  19   3      405.55      416.73     40.61 o
   3  19   3      278.56      254.80     29.51 o
   5  19   3      204.74      196.16     35.08 o
   7  19   3       56.24       45.01     32.32 o
 -10  20   3      196.19      251.29     33.63 o
  -8  20   3      296.08      302.53     28.90 o
  -6  20   3       86.90      100.00     20.52 o
  -4  20   3      151.34      131.24     20.37 o
  -2  20   3     1549.60     1562.14     68.79 o
   0  20   3      162.07      145.43     22.29 o
   2  20   3      315.18      324.54     36.21 o
   4  20   3      166.49      164.31     32.32 o
   6  20   3      148.43      171.24     37.10 o
   8  20   3       17.72       19.91     39.58 o
  -9  21   3       70.21       27.31     23.09 o
  -7  21   3      533.86      541.87     44.54 o
  -5  21   3       24.62        6.00     18.59 o
  -3  21   3      490.78      431.33     36.96 o
  -1  21   3      553.23      576.90     46.14 o
   1  21   3       40.51       45.10     23.42 o
   3  21   3       79.11       90.63     25.62 o
   5  21   3       21.65       19.06     32.46 o
   7  21   3       14.18       69.27     38.83 o
 -10  22   3       83.67      105.62     27.92 o
  -8  22   3       38.45       18.27     22.34 o
  -6  22   3      126.05      118.92     22.72 o
  -4  22   3      230.50      228.76     27.59 o
  -2  22   3      126.04      142.72     21.97 o
   0  22   3      333.05      298.36     29.79 o
   2  22   3       81.80      107.45     27.68 o
   4  22   3      109.02      142.86     32.41 o
   6  22   3        0.94       15.55     35.69 o
  -9  23   3      205.46      242.34     31.66 o
  -7  23   3        0.19        1.73     21.08 o
  -5  23   3      630.60      646.64     48.62 o
  -3  23   3        4.54      -13.21     19.30 o
  -1  23   3      169.91      183.93     27.31 o
   1  23   3     1099.34     1038.82     76.95 o
   3  23   3      168.26      165.76     29.23 o
   5  23   3       46.12       23.61     33.11 o
   7  23   3       19.35       35.64     35.92 o
  -8  24   3       55.52       69.13     24.40 o
  -6  24   3      186.07      190.77     25.76 o
  -4  24   3      424.70      438.82     42.86 o
  -2  24   3      224.48      233.86     28.76 o
   0  24   3       52.11       22.01     21.92 o
   2  24   3       34.35       48.99     24.64 o
   4  24   3      109.58       97.70     29.70 o
   6  24   3       20.19       24.31     33.44 o
  -9  25   3       21.03       28.06     27.45 o
  -7  25   3       36.07       41.12     26.88 o
  -5  25   3       35.88       39.34     22.15 o
  -3  25   3       11.47       33.91     21.45 o
  -1  25   3        7.25       13.96     21.55 o
   1  25   3      226.15      271.57     33.44 o
   3  25   3       32.06       20.70     27.92 o
   5  25   3       17.89       -6.60     30.30 o
  -8  26   3       96.26       73.86     27.77 o
  -6  26   3        4.03       20.37     23.37 o
  -4  26   3       47.69       39.30     23.33 o
  -2  26   3        5.89      -18.41     22.01 o
   0  26   3       36.96        7.73     24.40 o
   2  26   3        9.88        3.47     25.29 o
   4  26   3        9.92       21.50     33.86 o
   6  26   3       10.03      -37.42     37.42 o
  -9  27   3       59.43      123.23     31.43 o
  -7  27   3       10.67      -23.75     28.29 o
  -5  27   3       60.54      102.39     25.39 o
  -3  27   3       65.44       71.80     28.29 o
  -1  27   3       74.81       72.83     25.01 o
   1  27   3       82.81       87.07     28.10 o
   3  27   3       14.37        6.89     28.48 o
   5  27   3        3.75      -13.58     32.83 o
  -8  28   3       12.40       51.01     28.52 o
  -6  28   3       82.06       87.45     26.74 o
  -4  28   3       31.39       40.75     28.71 o
  -2  28   3       40.37       14.43     28.20 o
   0  28   3       84.17       73.58     27.68 o
   2  28   3       50.47       80.14     33.21 o
   4  28   3       64.85       51.15     36.11 o
  -7  29   3        4.18       22.81     28.52 o
  -5  29   3       90.23       60.75     30.59 o
  -3  29   3       25.79       50.35     30.21 o
  -1  29   3        7.46        2.15     26.51 o
   1  29   3       60.19       78.50     32.65 o
   3  29   3        2.03      -21.40     30.12 o
  -8  30   3       19.55       30.21     31.15 o
  -6  30   3       15.03       35.46     28.81 o
  -4  30   3        7.81       35.88     27.68 o
  -2  30   3        3.28       20.84     31.10 o
   0  30   3        9.81       20.00     27.12 o
   2  30   3       12.61      -30.07     30.07 o
   4  30   3        0.45       11.66     37.66 o
  -7  31   3        9.38       60.47     31.05 o
  -5  31   3       32.65        1.73     31.80 o
  -3  31   3       10.96       24.07     32.55 o
  -1  31   3        3.96       24.50     32.46 o
   1  31   3       17.32       12.97     33.91 o
   3  31   3       15.30       45.48     37.47 o
  -6  32   3        1.04      -14.75     33.40 o
  -4  32   3       14.92       27.03     32.79 o
  -2  32   3       36.34       10.96     30.02 o
   0  32   3       82.50      116.81     35.97 o
   2  32   3        2.55        1.73     35.78 o
  -7  33   3       17.87      -31.66     31.66 o
  -5  33   3       33.66       32.13     35.08 o
  -3  33   3        0.60      -26.60     33.49 o
  -1  33   3       64.95       60.33     36.35 o
   1  33   3        9.95       11.15     36.49 o
  -6  34   3       17.17      -18.78     31.57 o
  -4  34   3       19.11       16.25     34.43 o
  -2  34   3        2.84       -0.09     35.69 o
   0  34   3       11.04       46.37     32.93 o
  -5  35   3       17.78        7.68     37.10 o
  -3  35   3        9.06       34.10     32.83 o
  -1  35   3       18.23       -5.85     37.85 o
 -10   0   4     3903.51     3930.54    249.60 o
  -8   0   4     5213.27     5705.84    389.69 o
  -6   0   4     9975.27     9863.83    583.51 o
  -4   0   4    42025.47    45450.89   2714.35 o
   2   0   4     3321.35     3187.83    197.00 o
   4   0   4     1335.48     1424.11     91.52 o
   6   0   4      322.26      357.14     39.77 o
  -9   1   4     1870.65     1878.08     83.49 o
  -5   1   4     5602.05     5852.21    243.68 o
   3   1   4     1452.25     1472.44     67.76 o
   5   1   4      643.73      573.98     56.39 o
 -10   2   4       53.21       51.78      9.26 o
  -8   2   4     1454.89     1578.10     74.09 o
  -6   2   4      927.13      955.13     39.96 o
  -4   2   4     5225.24     5534.18    238.96 o
  -2   2   4       74.70       68.37      6.66 o
   0   2   4       68.77       58.82      8.85 o
   2   2   4       25.38       22.12     10.51 o
   4   2   4       36.98       27.77     13.38 o
   6   2   4       18.13        7.96     18.01 o
 -11   3   4       67.38       69.18     14.33 o
  -9   3   4      494.91      447.11     26.02 o
  -7   3   4     1433.05     1293.35     60.18 o
  -5   3   4     3462.70     3730.73    254.94 o
   3   3   4      164.13      151.73     15.76 o
   5   3   4      171.05      162.43     19.24 o
   7   3   4       53.70       61.22     29.37 o
 -10   4   4      835.94      797.82     32.09 o
  -8   4   4     4994.09     4997.24    217.74 o
  -6   4   4    10415.98    10509.02    640.60 o
  -4   4   4     7694.68     8194.38    482.29 o
   0   4   4     7248.35     7361.49    332.01 o
   2   4   4     2507.85     2492.75    111.02 o
   4   4   4     1107.82     1011.37     48.00 o
   6   4   4      257.72      303.70     37.05 o
 -11   5   4      367.35      397.70     32.46 o
  -9   5   4     2205.83     2183.81     93.76 o
  -7   5   4     3009.25     2943.82    124.45 o
  -5   5   4    10048.86    10952.20    662.57 o
  -3   5   4     5560.47     6100.41    296.92 o
  -1   5   4     5697.14     5567.93    218.89 o
   1   5   4     1162.66     1250.71     96.02 o
   3   5   4      349.80      385.30     32.79 o
   5   5   4      484.66      427.00     27.95 o
   7   5   4      208.98      242.06     37.80 o
 -10   6   4      690.78      683.93     32.33 o
  -8   6   4      758.37      812.74     42.19 o
  -6   6   4     1346.03     1441.11     79.72 o
  -2   6   4     3773.25     4115.69    166.39 o
   0   6   4      815.65      782.71     40.53 o
   2   6   4      506.33      502.50     30.07 o
   4   6   4       52.53       61.19     15.88 o
   6   6   4       82.50       73.63     25.85 o
 -11   7   4      233.84      244.31     26.42 o
  -9   7   4      326.48      284.88     17.16 o
  -7   7   4     1434.09     1453.29     78.78 o
  -5   7   4     2911.01     3016.31    177.75 o
  -3   7   4     2798.84     2932.44    132.29 o
  -1   7   4     1887.27     2024.08     83.08 o
   1   7   4      158.00      159.10     14.55 o
   3   7   4      276.08      258.32     17.64 o
   5   7   4      326.99      297.33     34.10 o
   7   7   4       18.77        5.29     29.27 o
 -10   8   4     1554.19     1426.12     87.21 o
  -8   8   4     1524.20     1438.62     53.75 o
  -6   8   4     7849.64     8209.00    354.39 o
  -4   8   4     1261.41     1152.41     52.02 o
  -2   8   4     3141.48     2862.88    114.74 o
   0   8   4     3640.08     3717.18    181.97 o
   2   8   4      344.62      293.02     23.18 o
   4   8   4      581.57      554.52     33.74 o
   6   8   4      245.52      254.99     34.00 o
 -11   9   4      548.20      530.91     42.29 o
  -9   9   4      792.27      840.17     37.01 o
  -7   9   4     2115.16     2284.22     93.31 o
  -5   9   4     4372.00     4521.34    204.23 o
  -3   9   4     3959.89     4110.03    165.17 o
  -1   9   4     1810.89     1793.52     98.36 o
   1   9   4     1752.85     1722.82     84.26 o
   3   9   4      388.95      419.67     27.27 o
   5   9   4      610.17      603.83     52.41 o
   7   9   4       95.28       88.66     30.87 o
 -10  10   4     1023.05     1022.10     74.43 o
  -8  10   4      820.43      888.57     36.97 o
  -6  10   4     2021.28     2268.66     98.86 o
  -4  10   4     1851.89     1876.81     91.36 o
   0  10   4      845.22      854.75     36.99 o
   2  10   4      849.75      803.31     34.97 o
   4  10   4      415.60      429.74     38.64 o
   6  10   4      177.34      151.80     31.90 o
  -9  11   4      394.84      429.18     32.41 o
  -7  11   4     1244.09     1229.47     56.03 o
  -5  11   4      246.28      255.19     15.70 o
  -3  11   4      346.22      400.44     36.72 o
  -1  11   4      731.10      749.45     39.87 o
   1  11   4       30.93       28.49     19.98 o
   3  11   4      183.49      172.57     16.46 o
   5  11   4       68.25       59.39     28.62 o
   7  11   4       19.13       57.24     34.61 o
 -10  12   4      888.11      923.03     60.61 o
  -8  12   4     1951.86     2010.16     88.72 o
  -6  12   4      539.24      488.87     28.99 o
  -4  12   4     1028.98     1009.08     47.78 o
  -2  12   4     2877.85     2970.00    116.21 o
   0  12   4     1289.35     1233.02     53.37 o
   2  12   4      132.82      155.41     15.88 o
   4  12   4      223.89      222.95     31.52 o
   6  12   4      289.68      311.57     38.13 o
  -9  13   4      364.08      334.84     36.07 o
  -7  13   4     4927.46     4940.06    210.31 o
  -5  13   4     1022.77     1021.82     79.06 o
  -1  13   4     1929.18     1924.08     90.20 o
   1  13   4      913.06      922.06     48.84 o
   3  13   4     1041.11     1018.91     67.35 o
   5  13   4      201.90      191.00     30.73 o
   7  13   4       87.07       88.52     34.24 o
 -10  14   4      220.10      249.65     29.23 o
  -8  14   4      275.36      279.43     23.75 o
  -6  14   4     3038.00     3135.53    136.03 o
  -4  14   4     1231.76     1222.94     50.89 o
   2  14   4      112.34      116.81     24.12 o
   4  14   4      131.43      103.89     25.48 o
   6  14   4      167.94      206.98     35.74 o
  -9  15   4      309.16      328.38     30.63 o
  -7  15   4      977.20     1033.90     64.45 o
  -5  15   4       46.72       55.04      8.54 o
  -3  15   4      167.77      175.31     26.79 o
  -1  15   4     1871.03     1758.99     79.60 o
   1  15   4       14.03      -12.13     19.30 o
   3  15   4      216.71      205.52     29.18 o
   5  15   4       33.41      -13.72     26.56 o
   7  15   4       38.23       52.22     37.14 o
 -10  16   4      107.21      131.80     22.53 o
  -8  16   4     2394.93     2229.06    130.07 o
  -6  16   4       36.40       13.16     14.94 o
  -4  16   4      555.27      547.55     24.44 o
  -2  16   4     2384.61     2413.50    111.33 o
   0  16   4      255.16      286.27     25.01 o
   2  16   4      401.33      411.66     37.05 o
   4  16   4      146.53      147.49     28.20 o
   6  16   4       80.43       33.02     30.30 o
  -9  17   4      745.08      782.19     57.10 o
  -7  17   4     1843.76     1833.66    116.95 o
  -5  17   4     1727.81     1799.09    115.97 o
  -3  17   4     1996.31     1978.42     85.01 o
  -1  17   4     1108.44     1134.60     77.75 o
   1  17   4      545.78      518.36     40.37 o
   3  17   4      199.28      245.85     32.55 o
   5  17   4       90.26       86.18     30.07 o
   7  17   4      117.37      135.31     37.28 o
 -10  18   4       21.75       -9.55     23.00 o
  -8  18   4       80.07       57.80     19.48 o
  -6  18   4      551.87      561.59     41.45 o
  -4  18   4      477.19      429.97     37.99 o
  -2  18   4        6.49      -14.99     14.99 o
   0  18   4      378.34      422.52     40.56 o
   2  18   4      231.37      261.36     29.37 o
   4  18   4      198.39      238.55     33.40 o
   6  18   4        3.00      -34.19     34.19 o
  -9  19   4      297.87      299.39     29.23 o
  -7  19   4      121.59      139.62     20.47 o
  -5  19   4      249.40      255.22     26.65 o
  -3  19   4       83.16       74.57     18.08 o
  -1  19   4      443.17      413.53     37.38 o
   1  19   4      139.03       99.53     25.34 o
   3  19   4      156.93      168.57     29.04 o
   5  19   4       49.38       96.21     32.04 o
   7  19   4       37.85       66.70     36.11 o
  -8  20   4      291.64      289.60     29.51 o
  -6  20   4      104.43      109.23     21.17 o
  -4  20   4      530.09      569.27     44.96 o
  -2  20   4      486.53      404.16     40.70 o
   0  20   4      545.15      504.77     45.25 o
   2  20   4      124.55      157.23     27.35 o
   4  20   4       20.62       37.10     28.52 o
   6  20   4       22.57       20.47     33.86 o
  -9  21   4      224.49      289.51     28.71 o
  -7  21   4      204.88      267.30     30.12 o
  -5  21   4      451.68      521.82     37.94 o
  -3  21   4      393.35      404.73     37.00 o
  -1  21   4      252.69      281.96     28.06 o
   1  21   4      274.95      250.54     30.07 o
   3  21   4       67.92       98.69     31.15 o
   5  21   4       47.70       45.95     36.35 o
  -8  22   4      518.37      613.15     51.47 o
  -6  22   4      103.74       96.11     22.76 o
  -4  22   4      124.21      116.39     24.26 o
  -2  22   4      235.19      231.00     27.07 o
   0  22   4       48.88       34.80     25.85 o
   2  22   4       78.81       68.34     29.55 o
   4  22   4       41.15       42.39     33.49 o
   6  22   4        7.64        3.04     35.74 o
  -9  23   4       18.83       40.14     23.56 o
  -7  23   4       11.93       20.47     23.98 o
  -5  23   4      364.39      364.12     31.66 o
  -3  23   4      274.03      297.84     30.44 o
  -1  23   4      120.83      108.29     26.46 o
   1  23   4       95.34      105.43     30.16 o
   3  23   4       95.13       61.45     29.51 o
   5  23   4       23.26       32.65     33.58 o
  -8  24   4       14.37      -21.73     21.73 o
  -6  24   4      102.65      160.05     27.73 o
  -4  24   4       34.08       21.83     22.11 o
  -2  24   4       23.10       -8.90     21.40 o
   0  24   4       29.38       26.46     24.45 o
   2  24   4       62.97       71.76     28.85 o
   4  24   4       16.61      -10.91     29.04 o
  -7  25   4      119.41      147.68     27.40 o
  -5  25   4       40.56       62.53     23.75 o
  -3  25   4        7.41       25.62     25.85 o
  -1  25   4       20.76       -5.76     26.84 o
   1  25   4       68.36       35.46     30.44 o
   3  25   4       17.12       20.05     34.05 o
   5  25   4        6.23       31.43     34.24 o
  -8  26   4      135.26      155.08     28.24 o
  -6  26   4       24.42       13.77     24.31 o
  -4  26   4      120.34      131.43     27.63 o
  -2  26   4       82.41       50.54     23.47 o
   0  26   4       87.52       97.98     30.91 o
   2  26   4       76.10      111.76     31.43 o
   4  26   4        0.51       20.70     33.21 o
  -7  27   4      112.18       96.91     28.29 o
  -5  27   4      182.24      196.11     32.27 o
  -3  27   4        6.39       21.73     24.12 o
  -1  27   4       64.89       81.08     30.49 o
   1  27   4       94.77       62.58     29.98 o
   3  27   4        8.32      -17.47     35.36 o
  -6  28   4       32.75       36.11     29.32 o
  -4  28   4       21.18        3.70     26.00 o
  -2  28   4       34.78        9.23     29.51 o
   0  28   4       68.60       46.23     29.18 o
   2  28   4        3.10       23.42     34.57 o
  -7  29   4        7.06      -19.02     27.03 o
  -5  29   4       81.36       91.24     29.32 o
  -3  29   4      101.54       75.22     29.13 o
  -1  29   4        3.26       29.51     27.73 o
   1  29   4        0.33       28.90     34.52 o
   3  29   4       19.13       20.47     33.72 o
  -6  30   4        0.49        0.94     30.77 o
  -4  30   4       38.47       80.42     28.76 o
  -2  30   4      111.11      126.37     30.59 o
   0  30   4        6.99       13.91     29.84 o
   2  30   4       11.35        6.65     32.79 o
  -5  31   4       25.61       -2.62     32.41 o
  -3  31   4       12.53       28.99     33.58 o
  -1  31   4       54.00       46.23     30.30 o
   1  31   4       32.70       40.94     36.44 o
  -4  32   4       17.94       -2.20     33.82 o
  -2  32   4       14.08       42.39     31.38 o
   0  32   4       24.99        2.01     31.62 o
  -5  33   4        5.40       -1.55     31.10 o
  -3  33   4        0.70      -25.43     31.05 o
  -1  33   4        4.18      -14.29     30.63 o
  -4  34   4       15.51       94.80     38.08 o
  -2  34   4        2.51      -33.07     33.07 o
  -9   1   5     1789.17     1734.81     72.15 o
  -7   1   5     1429.75     1438.58     80.84 o
  -5   1   5     4880.29     5147.34    299.67 o
  -3   1   5     3608.57     3597.31    162.07 o
  -1   1   5     3690.97     3718.54    160.98 o
   1   1   5      682.62      663.43     35.46 o
   3   1   5      456.47      460.89     29.91 o
 -10   2   5      585.12      587.02     48.99 o
  -6   2   5     7035.21     7369.15    479.67 o
  -2   2   5     7636.70     7557.31    328.89 o
   0   2   5     2265.74     2273.33    116.00 o
   2   2   5     1609.28     1495.97     71.04 o
  -9   3   5      128.46      152.62      8.75 o
  -7   3   5     3824.90     4003.52    241.73 o
  -3   3   5     3046.43     3042.18    129.40 o
  -1   3   5     3229.28     3094.60    131.88 o
   1   3   5     2485.45     2389.44    105.72 o
   3   3   5      290.01      262.06     32.74 o
 -10   4   5      544.65      498.35     26.88 o
  -8   4   5     1118.78     1205.05     70.49 o
  -6   4   5     1366.97     1536.14    100.00 o
  -4   4   5     1863.98     2172.61     98.89 o
  -2   4   5      514.35      458.92     29.37 o
   0   4   5      428.47      399.11     25.38 o
   2   4   5       52.98       52.84     13.51 o
  -9   5   5      256.00      271.75     28.43 o
  -7   5   5      989.54      951.61     72.97 o
  -5   5   5      582.44      567.63     38.08 o
  -3   5   5     5620.52     5896.96    248.58 o
  -1   5   5     1297.99     1400.31    107.63 o
   1   5   5      179.32      204.81     17.90 o
   3   5   5      313.75      270.96     30.21 o
 -10   6   5     1351.76     1384.48     77.24 o
  -8   6   5     2439.91     2396.88    147.31 o
  -4   6   5     4596.02     4572.16    182.82 o
  -2   6   5     3241.71     3131.42    142.83 o
   0   6   5     3871.62     3818.20    153.03 o
   2   6   5     1808.37     1594.17    105.06 o
   4   6   5      379.15      316.48     35.83 o
  -9   7   5     1091.20     1048.33     68.90 o
  -7   7   5     2674.18     2692.95    165.76 o
  -5   7   5      918.28      899.99     53.63 o
  -3   7   5     5231.26     5173.16    217.68 o
  -1   7   5     3320.25     3287.51    156.34 o
   1   7   5      394.99      385.04     23.00 o
   3   7   5      411.74      425.01     40.37 o
 -10   8   5      142.78      132.32     16.16 o
  -8   8   5      419.23      516.11     36.77 o
  -6   8   5      238.96      266.74     25.95 o
  -4   8   5     2052.03     2143.55     89.27 o
   0   8   5      815.43      770.77     44.31 o
   2   8   5      649.62      602.29     51.38 o
   4   8   5      194.47      189.13     31.10 o
  -9   9   5      284.71      364.02     31.05 o
  -7   9   5      115.15      143.18     15.83 o
  -5   9   5      259.05      235.41     19.58 o
  -3   9   5      400.90      423.62     23.09 o
  -1   9   5      341.64      309.75     22.33 o
   1   9   5     1351.16     1351.32     84.45 o
   3   9   5      180.92      143.79     26.79 o
  -8  10   5     1487.03     1479.66     87.45 o
  -6  10   5     1923.18     1910.19    116.06 o
  -4  10   5     2588.21     2580.63    108.12 o
  -2  10   5      216.25      200.97     15.82 o
   0  10   5     1111.32      987.06     55.60 o
   2  10   5      452.41      473.86     43.75 o
   4  10   5      231.84      216.11     32.65 o
  -9  11   5     3719.49     3767.64    211.19 o
  -5  11   5     2172.52     2150.98    141.83 o
  -3  11   5     4198.69     4195.81    193.65 o
  -1  11   5     2769.33     2682.52    114.38 o
   1  11   5     1462.48     1375.63     87.54 o
   3  11   5      598.57      566.27     51.38 o
 -10  12   5      344.14      361.49     32.83 o
  -8  12   5     1346.25     1364.86    104.64 o
  -6  12   5     1108.56     1169.82     81.87 o
  -2  12   5      942.08      929.77     46.64 o
   0  12   5      374.20      356.06     40.00 o
   2  12   5      401.84      371.75     35.27 o
   4  12   5       89.74       82.90     28.10 o
  -9  13   5      563.66      565.10     43.56 o
  -7  13   5       12.86       21.73     14.61 o
  -5  13   5      302.57      331.24     18.34 o
  -3  13   5      179.13      172.50     13.15 o
  -1  13   5      243.62      250.72     24.31 o
   1  13   5      172.44      159.16     23.33 o
   3  13   5       33.18       -6.37     23.37 o
  -8  14   5        5.83        9.09     15.74 o
  -6  14   5     1256.71     1203.22     68.38 o
  -4  14   5     1067.91     1016.62     64.68 o
  -2  14   5      411.32      364.12     32.79 o
   0  14   5      420.80      435.12     41.31 o
   2  14   5      138.82      143.98     25.67 o
   4  14   5       42.38       34.24     27.96 o
  -9  15   5     1359.11     1294.04     92.08 o
  -5  15   5      880.99      887.63     54.33 o
  -3  15   5      894.82      906.08     74.47 o
  -1  15   5      706.80      680.84     46.14 o
   1  15   5      736.88      704.25     55.32 o
   3  15   5      260.32      266.32     35.74 o
  -8  16   5      449.93      454.66     46.23 o
  -4  16   5     1893.98     1876.19    111.05 o
  -2  16   5     2236.66     2077.31    139.44 o
   0  16   5      392.83      410.30     38.83 o
   2  16   5      162.34      147.31     27.17 o
  -9  17   5       93.86      117.24     21.17 o
  -7  17   5       41.06       15.50     18.74 o
  -5  17   5      194.38      177.94     20.66 o
  -3  17   5      463.04      352.78     36.72 o
  -1  17   5      348.33      401.17     35.13 o
   1  17   5      254.41      240.42     30.30 o
   3  17   5       36.33       27.07     29.37 o
  -8  18   5       70.95       65.57     21.03 o
  -6  18   5      246.53      224.31     22.29 o
  -4  18   5      259.57      274.24     30.40 o
  -2  18   5      504.14      502.24     37.94 o
   0  18   5      509.59      574.00     49.13 o
   2  18   5       18.94       13.02     26.28 o
  -7  19   5      446.86      455.36     38.50 o
  -5  19   5      782.72      736.85     52.13 o
  -3  19   5       55.42       67.82     19.67 o
  -1  19   5      325.13      343.32     32.83 o
   1  19   5      486.24      476.90     46.14 o
   3  19   5       68.74       71.19     30.44 o
  -8  20   5      461.09      475.26     35.88 o
  -6  20   5       54.76       70.02     20.23 o
  -4  20   5      653.08      661.77     55.74 o
  -2  20   5      184.30      198.03     26.42 o
   0  20   5      599.33      566.46     47.49 o
   2  20   5       98.75       94.61     32.08 o
  -7  21   5       23.56       11.05     22.90 o
  -5  21   5      182.14      151.75     24.07 o
  -3  21   5       48.47       59.81     21.40 o
  -1  21   5       64.00       60.00     23.51 o
   1  21   5      107.19       88.90     30.26 o
  -6  22   5       84.37       55.55     22.20 o
  -4  22   5       86.06       83.47     24.73 o
  -2  22   5      269.32      302.48     30.35 o
   0  22   5      150.50      142.53     28.52 o
   2  22   5       95.20       77.66     30.63 o
  -7  23   5      134.14      155.69     25.06 o
  -5  23   5      269.74      334.61     31.05 o
  -3  23   5       43.68       59.81     25.57 o
  -1  23   5      308.50      328.57     36.63 o
   1  23   5       61.19       73.68     31.90 o
  -6  24   5       78.47       50.58     23.70 o
  -4  24   5      110.37       95.41     24.96 o
  -2  24   5      106.06      133.82     26.70 o
   0  24   5       59.01       26.42     27.59 o
  -5  25   5        3.36      -11.85     23.79 o
  -3  25   5       31.68       -0.14     24.45 o
  -1  25   5       59.02       51.38     26.46 o
   1  25   5       23.37       10.21     32.79 o
  -4  26   5       36.08       43.37     25.57 o
  -2  26   5       99.27       59.53     27.73 o
   0  26   5       31.44       56.67     31.99 o
  -3  27   5      131.68      105.48     28.43 o
  -1  27   5       12.98       43.98     32.13 o
  -2  28   5      303.63      316.95     40.98 o
  -4   0   6     4152.92     4437.75    287.87 o
  -5   1   6      613.92      597.26     26.40 o
  -3   1   6     2397.04     2369.62     93.30 o
  -1   1   6     5037.27     5082.43    223.04 o
  -8   2   6      161.26      165.01     14.10 o
  -6   2   6      432.07      501.31     35.32 o
  -4   2   6      476.31      477.86     21.72 o
  -2   2   6       96.65       92.22     10.88 o
  -9   3   6      933.45      880.27     62.67 o
  -7   3   6     1711.58     1685.23    107.12 o
  -3   3   6      489.27      504.82     43.51 o
  -1   3   6      471.83      400.28     27.96 o
  -8   4   6      966.43      958.73     58.31 o
  -6   4   6     5897.45     6268.83    362.53 o
  -4   4   6     2493.83     2589.85    182.57 o
  -2   4   6      772.10      762.98     32.85 o
  -9   5   6     3244.10     3589.94    219.81 o
  -7   5   6     4093.37     4165.95    236.58 o
  -5   5   6     4953.29     5040.46    327.49 o
  -3   5   6      856.83      865.14     43.88 o
  -1   5   6     2565.31     2561.61    142.76 o
  -6   6   6     1041.45     1115.02     68.66 o
  -4   6   6      255.69      264.59     21.03 o
  -2   6   6      338.24      301.92     32.22 o
   0   6   6       99.11      116.53     21.73 o
  -9   7   6     3606.23     3649.61    214.61 o
  -7   7   6       10.87       13.35     10.16 o
  -5   7   6      903.47      878.16     56.30 o
  -3   7   6      200.62      210.63     15.67 o
  -1   7   6      265.29      268.62     24.82 o
  -8   8   6      626.65      627.02     46.23 o
  -6   8   6     1535.63     1601.53     98.83 o
  -2   8   6     1723.91     1710.89    126.09 o
   0   8   6      405.10      415.92     39.53 o
  -9   9   6     1397.08     1409.96     95.69 o
  -7   9   6     1067.90     1134.98     70.63 o
  -5   9   6     2641.39     2740.02    159.95 o
  -3   9   6     1257.64     1241.81     78.78 o
  -1   9   6      263.83      279.58     23.65 o
  -8  10   6      136.22      191.99     17.75 o
  -6  10   6      751.47      810.72     46.74 o
  -4  10   6      330.09      327.12     28.29 o
  -2  10   6     1374.15     1243.17     76.25 o
   0  10   6      696.86      716.90     56.95 o
  -7  11   6       39.39       52.88     14.05 o
  -5  11   6        8.65       24.17     13.77 o
  -3  11   6       56.77       77.38     17.42 o
  -1  11   6       72.95       64.21     18.03 o
  -8  12   6     1029.61     1093.48     73.68 o
  -4  12   6      820.08      817.27     58.64 o
  -2  12   6     1128.72     1126.83     76.63 o
  -7  13   6      975.54      986.13     62.72 o
  -5  13   6      686.88      637.65     51.80 o
  -3  13   6      787.56      740.41     54.24 o
  -1  13   6      173.75      189.60     26.28 o
  -6  14   6     1039.07     1129.45     72.83 o
  -4  14   6      367.88      362.34     34.05 o
  -2  14   6      172.83      153.35     22.67 o
  -7  15   6      395.82      377.42     33.21 o
  -5  15   6      155.93      152.50     22.39 o
  -3  15   6       23.07       18.17     16.77 o
  -1  15   6      305.71      294.52     31.48 o
  -6  16   6      259.56      282.71     30.87 o
  -4  16   6      185.32      205.24     23.28 o
  -2  16   6      333.98      338.12     32.65 o
  -5  17   6      176.49      194.24     22.90 o
  -3  17   6      395.90      384.82     35.27 o
  -4  18   6      212.57      217.94     23.18 o
 
